# Supplementary material for: An improved differential evolution algorithm for multi-modal multi-objective optimization
Source: PeerJ Comput Sci. 2024 Mar 14;10:e1839. doi: 10.7717/peerj-cs.1839 (PMC11041989; doi:10.7717/peerj-cs.1839)
Supplement: Supplemental Information 1 [file peerj-cs-10-1839-s001.zip]

Archive with 145 entries (141 files):
- code/10-1.fig
- code/10-2.fig
- code/1-1.fig
- code/11-1.fig
- code/11-2.fig
- code/1-2.fig
- code/12-1.fig
- code/12-2.fig
- code/13-1.fig
- code/13-2.fig
- code/14-1.fig
- code/14-2.fig
- code/15-1.fig
- code/15-2.fig
- code/16-1.fig
- code/16-2.fig
- code/17-1.fig
- code/17-2.fig
- code/18-1.fig
- code/18-2.fig
- code/19-1.fig
- code/19-2.fig
- code/1MOAGDE.fig
- code/20-1.fig
- code/20-2.fig
- code/2-1.fig
- code/21-1.fig
- code/21-2.fig
- code/2-2.fig
- code/22-1.fig
- code/22-2.fig
- code/23-1.fig
- code/23-2.fig
- code/24-1.fig
- code/24-2.fig
- code/2MOAGDE.fig
- code/3-1.fig
- code/3-2.fig
- code/4-1.fig
- code/4-2.fig
- code/5-1.fig
- code/5-2.fig
- code/6-1.fig
- code/6-2.fig
- code/7-1.fig
- code/7-2.fig
- code/8-1.fig
- code/8-2.fig
- code/9-1.fig
- code/9-2.fig
- code/Average value of four indicators.xls
- code/Comparative tables of indicators.xlsx
- code/Comparison results of eight algorithms.xlsx
- code/Comparison results of four indicators mean value of MMF15_l benchmark.xlsx
- code/CR_calculation.m
- code/DN_NSGAII.m
- code/DN_NSGAII1.fig
- code/DN_NSGAII2.fig
- code/Experimental data of parameter settings.xlsx
- code/HREA.m
- code/Hypervolume_calculation.m
- code/IGD_calculation.m
- code/Indicator_calculation/
- code/Indicator_calculation/CR_calculation.m
- code/Indicator_calculation/Hypervolume_calculation.m
- code/Indicator_calculation/IGD_calculation.m
- code/main.m
- code/MM_testfunctions/
- code/MM_testfunctions/functions/
- code/MM_testfunctions/functions/MMF1.m
- code/MM_testfunctions/functions/MMF1_e.m
- code/MM_testfunctions/functions/MMF10.m
- code/MM_testfunctions/functions/MMF10_l.m
- code/MM_testfunctions/functions/MMF11.m
- code/MM_testfunctions/functions/MMF11_l.m
- code/MM_testfunctions/functions/MMF12.m
- code/MM_testfunctions/functions/MMF12_l.m
- code/MM_testfunctions/functions/MMF13.m
- code/MM_testfunctions/functions/MMF13_l.m
- code/MM_testfunctions/functions/MMF14.m
- code/MM_testfunctions/functions/MMF14_a.m
- code/MM_testfunctions/functions/MMF15.m
- code/MM_testfunctions/functions/MMF15_a.m
- code/MM_testfunctions/functions/MMF15_a_l.m
- code/MM_testfunctions/functions/MMF15_l.m
- code/MM_testfunctions/functions/MMF16_l1.m
- code/MM_testfunctions/functions/MMF16_l2.m
- code/MM_testfunctions/functions/MMF16_l3.m
- code/MM_testfunctions/functions/MMF2.m
- code/MM_testfunctions/functions/MMF4.m
- code/MM_testfunctions/functions/MMF5.m
- code/MM_testfunctions/functions/MMF7.m
- code/MM_testfunctions/functions/MMF8.m
- code/MM_testfunctions/Readme.txt
- code/MM_testfunctions/Reference_PSPF_data/
- code/MM_testfunctions/Reference_PSPF_data/MMF1_e_Reference_PSPF_data.mat
- code/MM_testfunctions/Reference_PSPF_data/MMF1_Reference_PSPF_data.mat
- code/MM_testfunctions/Reference_PSPF_data/MMF10_l_Reference_PSPF_data.mat
- code/MM_testfunctions/Reference_PSPF_data/MMF10_Reference_PSPF_data.mat
- code/MM_testfunctions/Reference_PSPF_data/MMF11_l_Reference_PSPF_data.mat
- code/MM_testfunctions/Reference_PSPF_data/MMF11_Reference_PSPF_data.mat
- code/MM_testfunctions/Reference_PSPF_data/MMF12_l_Reference_PSPF_data.mat
- code/MM_testfunctions/Reference_PSPF_data/MMF12_Reference_PSPF_data.mat
- code/MM_testfunctions/Reference_PSPF_data/MMF13_l_Reference_PSPF_data.mat
- code/MM_testfunctions/Reference_PSPF_data/MMF13_Reference_PSPF_data.mat
- code/MM_testfunctions/Reference_PSPF_data/MMF14_a_Reference_PSPF_data.mat
- code/MM_testfunctions/Reference_PSPF_data/MMF14_Reference_PSPF_data.mat
- code/MM_testfunctions/Reference_PSPF_data/MMF15_a_l_Reference_PSPF_data.mat
- code/MM_testfunctions/Reference_PSPF_data/MMF15_a_Reference_PSPF_data.mat
- code/MM_testfunctions/Reference_PSPF_data/MMF15_l_Reference_PSPF_data.mat
- code/MM_testfunctions/Reference_PSPF_data/MMF15_Reference_PSPF_data.mat
- code/MM_testfunctions/Reference_PSPF_data/MMF16_l1_Reference_PSPF_data.mat
- code/MM_testfunctions/Reference_PSPF_data/MMF16_l2_Reference_PSPF_data.mat
- code/MM_testfunctions/Reference_PSPF_data/MMF16_l3_Reference_PSPF_data.mat
- code/MM_testfunctions/Reference_PSPF_data/MMF2_Reference_PSPF_data.mat
- code/MM_testfunctions/Reference_PSPF_data/MMF4_Reference_PSPF_data.mat
- code/MM_testfunctions/Reference_PSPF_data/MMF5_Reference_PSPF_data.mat
- code/MM_testfunctions/Reference_PSPF_data/MMF7_Reference_PSPF_data.mat
- code/MM_testfunctions/Reference_PSPF_data/MMF8_Reference_PSPF_data.mat
- code/MMF1.m
- code/MMO_DE_CSCD.m
- code/MO_PSO_MM.m
- code/MO_PSO_MM1.fig
- code/MO_PSO_MM2.fig
- code/MO_Ring_PSO_SCD.m
- code/MO_Ring_PSO_SCD1.fig
- code/MO_Ring_PSO_SCD2.fig
- code/MOAGDE.m
- code/MOAGDE1.m
- code/MOAGDE11.fig
- code/MOAGDE21.fig
- code/NonDominatedSorting1.m
- code/NSGAII.m
- code/NSGAII1.fig
- code/NSGAII2.fig
- code/Omni_Opt.m
- code/Omni_Opt1.fig
- code/Omni_Opt2.fig
- code/PSA_MODE_AP.m
- code/Read me.txt
- code/SPEA2.m
- code/SPEA21.fig
- code/SPEA22.fig
- code/untitled.m
- code/wilconranksum.m
