# Supplementary material for: An improved differential evolution algorithm for multi-modal multi-objective optimization
Source: PeerJ Comput Sci. 2024 Mar 14;10:e1839. doi: 10.7717/peerj-cs.1839 (PMC11041989; doi:10.7717/peerj-cs.1839)
Supplement: Supplemental Information 1 [file peerj-cs-10-1839-s001.zip › code/Average value of four indicators.xls]

## Sheet: Sheet1
MMF1	1.1437	1.1446	1.1438	1.1449	1.1447	1.144	1.1439	1.1442
MMF2	1.1495	1.1719	1.1616	1.1686	1.1608	1.1514	1.1524	1.1757
MMF4	1.8473	1.8529	1.8487	1.8513	1.8488	1.8476	1.8467	1.8524
MMF5	1.1437	1.1446	1.1438	1.1449	1.1443	1.1438	1.1434	1.1444
MMF7	1.1432	1.1445	1.1434	1.1445	1.1448	1.1438	1.1432	1.144
MMF8	2.3704	2.3904	2.3719	2.3909	2.3673	2.3648	2.3634	2.3851
MMF10	0.0801	0.0775	0.078	0.0795	0.0829	0.0807	0.0817	0.0796
MMF11	0.0689	0.0689	0.0689	0.069	0.0689	0.0689	0.0689	0.0689
MMF12	0.6355	0.6367	0.6368	0.6394	0.6362	0.6633	0.6355	0.636
MMF13	0.0542	0.0543	0.0543	0.0544	0.0543	0.0543	0.0542	0.0543
MMF14	0.342	0.3293	0.3497	0.3545	0.3269	0.3315	0.3551	0.3852
MMF15	0.2509	0.2344	0.2451	0.2435	0.2314	0.2421	0.2402	0.249
MMF1_e	1.1618	1.2147	1.1527	1.169	1.2147	1.1554	1.1539	1.1609
MMF14_a	0.3579	0.3252	0.3288	0.3358	0.3179	0.3312	0.3502	0.3587
MMF15_a	0.2592	0.2245	0.2408	0.2408	0.2446	0.2425	0.2396	0.2652
MMF10_l	0.1051	0.1036	0.0996	0.1058	0.1766	0.1492	0.1566	0.2747
MMF11_l	0.069	0.0688	0.0688	0.0689	0.0688	0.0688	0.0688	0.0688
MMF12_l	0.8975	0.6355	0.6361	0.6371	0.6354	0.6353	0.6352	0.6354
MMF13_l	0.0549	0.0542	0.0542	0.0543	0.0542	0.0542	0.0542	0.0542
MMF15_l	0.2639	0.2253	0.2346	0.2315	0.2328	0.2313	0.2372	0.2716
MMF15_a_l	0.2578	0.2223	0.2308	0.2357	0.2339	0.2295	0.2361	0.2683
MMF16_l1	0.2466	0.2259	0.2319	0.2328	0.2209	0.2284	0.2352	0.244
MMF16_l2	0.2591	0.225	0.2308	0.23	0.2251	0.2295	0.2349	0.2598
MMF16_l3	0.2485	0.2255	0.2299	0.2302	0.2226	0.2265	0.2344	0.253

## Sheet: Sheet2
MMF1	0.0248	0.0278	0.0237	0.0293	0.0597	0.0498	0.0717	0.0352
MMF2	0.0241	0.0301	0.0172	0.0258	0.0554	0.0781	0.0581	0.0535
MMF4	0.0135	0.0156	0.0135	0.0159	0.0425	0.0487	0.0862	0.0298
MMF5	0.0447	0.0518	0.0457	0.0541	0.1193	0.1151	0.143	0.0678
MMF7	0.0156	0.0155	0.0124	0.0158	0.0269	0.0243	0.0476	0.0216
MMF8	0.0349	0.06	0.0332	0.0414	0.1201	0.1295	1.6484	1.2735
MMF10	0.0959	0.0201	0.0045	0.0239	0.1986	0.1177	0.1592	0.0802
MMF11	0.0042	0.0042	0.0038	0.0054	0.0045	0.0043	0.0034	0.0033
MMF12	0.0018	0.0033	0.0023	0.0041	0.0022	0.0075	0.0018	0.0017
MMF13	0.0272	0.0327	0.0297	0.0355	0.071	0.0695	0.1248	0.1518
MMF14	0.0465	0.0452	0.0473	0.0463	0.0882	0.0798	0.0949	0.2363
MMF15	0.0508	0.0485	0.0497	0.0519	0.0797	0.0674	0.0796	0.1068
MMF1_e	0.9836	0.4986	0.3027	0.3954	0.9277	2.5675	1.6827	4.6551
MMF14_a	0.0531	0.0545	0.0517	0.0527	0.1057	0.0977	0.1189	0.3918
MMF15_a	0.0598	0.0574	0.0549	0.056	0.1073	0.0911	0.1053	0.1994
MMF10_l	0.0632	5.162	0.6252	0.1723	4.4681	3.3254	6.3526	8.2239
MMF11_l	0.069	0.9266	1.5151	0.4573	1.9395	2.1166	2.9124	3.6882
MMF12_l	0.0203	2.3497	1.2775	0.8244	2.4742	2.6015	6.6292	4.1364
MMF13_l	0.0876	0.3635	0.5017	0.2956	0.5906	0.5856	0.6898	0.7406
MMF15_l	0.0822	0.1557	0.1534	0.1468	0.3163	0.3479	0.4381	0.3791
MMF15_a_l	0.1023	0.1706	0.1625	0.1609	0.218	0.2431	0.2665	0.2776
MMF16_l1	0.0755	0.1182	0.1101	0.1034	0.1974	0.2053	0.1996	0.2269
MMF16_l2	0.1018	0.1954	0.2035	0.1852	0.4457	0.4571	0.6643	0.4667
MMF16_l3	0.0885	0.1391	0.147	0.1392	0.2738	0.2653	0.2887	0.2716

## Sheet: Sheet3
MMF1	0.0247	0.0274	0.0236	0.0292	0.0593	0.0494	0.0707	0.035
MMF2	0.0241	0.0293	0.0166	0.0245	0.0511	0.0705	0.055	0.0505
MMF4	0.0135	0.0155	0.0135	0.0158	0.0424	0.0486	0.0853	0.0297
MMF5	0.0445	0.0512	0.0456	0.054	0.1183	0.1141	0.1414	0.0673
MMF7	0.0154	0.0155	0.0124	0.0158	0.0266	0.0242	0.0469	0.0214
MMF8	0.0345	0.0491	0.033	0.041	0.1184	0.1269	0.9033	0.7683
MMF10	0.0931	0.0025	0.0045	0.0235	0.1936	0.1145	0.155	0.0766
MMF11	0.0042	0.0042	0.0038	0.0054	0.0045	0.0043	0.0034	0.0033
MMF12	0.0018	0.0039	0.0023	0.0041	0.0022	0.0075	0.0018	0.0017
MMF13	0.027	0.032	0.0294	0.0353	0.0694	0.0685	0.0939	0.0976
MMF14	0.0465	0.0455	0.0473	0.0463	0.0882	0.0798	0.0949	0.2313
MMF15	0.0508	0.0482	0.0497	0.0519	0.0797	0.0674	0.0794	0.103
MMF1_e	0.7103	0.485	0.2863	0.3527	0.7098	1.4092	1.1505	1.9979
MMF14_a	0.0531	0.0546	0.0517	0.0526	0.1057	0.0977	0.1188	0.2744
MMF15_a	0.0596	0.0573	0.0547	0.0558	0.1073	0.091	0.1053	0.1675
MMF10_l	0.0629	0.182	0.17	0.1663	0.1767	0.1622	0.1931	0.2046
MMF11_l	0.069	0.2207	0.2407	0.2058	0.2501	0.2502	0.2507	0.2508
MMF12_l	0.0203	0.2602	0.2282	0.2122	0.2464	0.2462	0.247	0.2453
MMF13_l	0.0817	0.227	0.2485	0.233	0.2798	0.2765	0.2971	0.3035
MMF15_l	0.0822	0.1506	0.1534	0.1468	0.2341	0.2451	0.2594	0.2712
MMF15_a_l	0.1021	0.1628	0.1605	0.1592	0.2037	0.2138	0.2288	0.2377
MMF16_l1	0.0755	0.1156	0.1101	0.1034	0.1725	0.1696	0.1767	0.203
MMF16_l2	0.1018	0.1903	0.2035	0.1852	0.3129	0.3108	0.3273	0.3171
MMF16_l3	0.0885	0.1408	0.1462	0.139	0.2143	0.2123	0.2252	0.2322

## Sheet: Sheet4
MMF1	0.0014	0.0019	0.0015	0.0021	0.002	0.0017	0.0015	0.0017
MMF2	0.0039	0.0136	0.0092	0.0137	0.0124	0.0056	0.0063	0.0172
MMF4	0.0012	0.0018	0.0014	0.0018	0.0016	0.0014	0.0012	0.0017
MMF5	0.0014	0.0018	0.0015	0.002	0.0018	0.0015	0.0013	0.0017
MMF7	0.0012	0.0018	0.0013	0.0018	0.0019	0.0015	0.0013	0.0017
MMF8	0.0025	0.0028	0.0022	0.0029	0.0019	0.0016	0.0013	0.0017
MMF10	0.0917	0.0973	0.0232	0.0938	0.2178	0.1134	0.153	0.0911
MMF11	0.0111	0.0162	0.0114	0.0174	0.0138	0.012	0.0111	0.0136
MMF12	0.0021	0.0039	0.004	0.0071	0.0031	0.0078	0.0022	0.0027
MMF13	0.0134	0.0275	0.0177	0.0312	0.0218	0.0158	0.0137	0.0173
MMF14	0.0634	0.0665	0.0667	0.0694	0.0958	0.0847	0.0976	0.1819
MMF15	0.1019	0.0971	0.1022	0.1074	0.1606	0.1354	0.1445	0.2343
MMF1_e	0.0044	0.0088	0.0056	0.0074	0.0096	0.0087	0.0071	0.0121
MMF14_a	0.0627	0.0671	0.0649	0.0682	0.1056	0.0886	0.104	0.2093
MMF15_a	0.1051	0.1006	0.0996	0.1058	0.1766	0.1492	0.1566	0.2747
MMF10_l	0.0752	0.1902	0.1596	0.1802	0.1938	0.1702	0.2002	0.2115
MMF11_l	0.0503	0.0906	0.0903	0.0803	0.0923	0.0919	0.0915	0.0932
MMF12_l	0.0166	0.0729	0.0794	0.0629	0.0824	0.0822	0.0822	0.0772
MMF13_l	0.0354	0.1104	0.1138	0.0882	0.1482	0.1453	0.1443	0.1475
MMF15_l	0.1431	0.1721	0.1634	0.1668	0.2034	0.1918	0.2044	0.2691
MMF15_a_l	0.1475	0.1632	0.1631	0.1657	0.2162	0.1962	0.206	0.2819
MMF16_l1	0.1122	0.1363	0.1269	0.1289	0.1581	0.1529	0.162	0.2411
MMF16_l2	0.1562	0.1996	0.1992	0.1992	0.2359	0.2293	0.2465	0.2933
MMF16_l3	0.1296	0.1597	0.1616	0.159	0.1892	0.185	0.1981	0.2549
