# Supplementary material for: An improved differential evolution algorithm for multi-modal multi-objective optimization
Source: PeerJ Comput Sci. 2024 Mar 14;10:e1839. doi: 10.7717/peerj-cs.1839 (PMC11041989; doi:10.7717/peerj-cs.1839)
Supplement: Supplemental Information 1 [file peerj-cs-10-1839-s001.zip › code/Comparative tables of indicators.xlsx]

## Sheet: Sheet1
1.14368	1.1444	1.1438	1.14494	1.14465	1.14401	1.14391	1.14416		1.14948	1.16731	1.16156	1.16864	1.16083	1.15141	1.15239	1.17573
0.000139056	0.000253553	0.000185179	0.000180592	0.000532418	0.000542323	0.0007452	0.000217858		0.00103791	0.00546526	0.00251743	0.00255214	0.01255	0.00617097	0.00646909	0.0112465
0.0247979	0.0280243	0.0236646	0.0293169	0.0596936	0.0498429	0.0716847	0.0351744		0.0241152	0.0201229	0.0171819	0.0258326	0.0554371	0.0781289	0.0580862	0.0534559
0.00111283	0.00123981	0.00116922	0.00107631	0.009337	0.00870642	0.0117556	0.00334049		0.0134297	0.00274859	0.0023703	0.0049809	0.020362	0.0623703	0.0346198	0.0290806
0.0247287	0.0279073	0.0235889	0.0291903	0.0592558	0.0493899	0.0707257	0.0350339		0.0241148	0.0192871	0.0165663	0.0244685	0.0510725	0.0705478	0.0549866	0.0505027
0.00111915	0.00121198	0.00115276	0.00103677	0.0092262	0.00869454	0.0115294	0.00324433		0.0134297	0.00227675	0.00219342	0.00428237	0.0167029	0.05183	0.0309291	0.024799
0.00140549	0.00176103	0.00149328	0.00206478	0.00197333	0.00167535	0.00153133	0.00166226		0.00390242	0.0098173	0.0091819	0.013696	0.0124009	0.00561098	0.00627322	0.0171991
6.79e-05	9.67e-05	4.61e-05	8.97e-05	0.000171633	0.000159317	0.000236157	7.2e-05		0.000407597	0.00100888	0.000859932	0.00173977	0.0105694	0.0034488	0.00446401	0.00603351
1.84729	1.85192	1.84874	1.85127	1.84878	1.84758	1.84669	1.8524		1.14374	1.14462	1.14377	1.14486	1.14434	1.14382	1.14337	1.14439
0.000902764	0.00170672	0.000483483	0.000972837	0.00039215	0.00017533	0.000121901	0.00387233		0.000237216	0.000415072	0.000132881	0.000311582	0.000500798	0.000727224	0.000538611	0.000368734
0.0135087	0.0158556	0.0135388	0.015876	0.04248	0.0486977	0.0862235	0.0298043		0.0446922	0.052754	0.0457415	0.0541361	0.119294	0.115053	0.142966	0.0678301
0.000759349	0.000845287	0.000882466	0.000523887	0.00722857	0.0123081	0.0257119	0.0113015		0.00132775	0.00326367	0.0018269	0.00311754	0.0131899	0.0103172	0.0183027	0.00918728
0.0134678	0.015739	0.0134881	0.0158097	0.0424212	0.0485823	0.0852662	0.0296959		0.0445437	0.0525482	0.0456121	0.0539594	0.118251	0.114118	0.141376	0.0673364
0.000759921	0.00085059	0.000882673	0.000532314	0.00718422	0.0122724	0.0257822	0.0112916		0.00130626	0.00321383	0.00182277	0.00306768	0.013392	0.0104047	0.0175656	0.00900917
0.00124889	0.00178837	0.00135853	0.00180376	0.00157771	0.00139934	0.00124239	0.0016776		0.0014164	0.00177748	0.00145199	0.00199598	0.00176411	0.0014797	0.00131593	0.00168444
6.54e-05	0.000103249	5.54e-05	9.93e-05	0.000113	0.000117	8.92e-05	0.00010053		5.07e-05	7.06e-05	4.67e-05	0.000106337	0.000116007	0.000155149	8.04e-05	6.99e-05
1.14316	1.14432	1.14344	1.14448	1.14481	1.14379	1.14316	1.14399		2.3704	2.3974	2.3719	2.3909	2.3673	2.3648	2.3634	2.3851
6.69e-05	0.000196117	7.74e-05	0.000208766	0.000469017	0.000224719	0.000153455	0.000219343		0.00137129	0.0170243	0.00236027	0.0189652	0.000991605	0.000341291	0.000398973	0.0122267
0.0155753	0.0153214	0.0123989	0.0158424	0.0269283	0.0242738	0.0476375	0.0216395		0.0349	0.07	0.0332	0.0414	0.1201	0.1295	1.6484	1.2735
0.00271694	0.000534612	0.000365245	0.000602918	0.0061307	0.0043088	0.00798847	0.00609791		0.00211451	0.0115474	0.00174269	0.00246699	0.0383705	0.0394039	1.86384	1.34018
0.0154047	0.0152754	0.0123749	0.0157723	0.026636	0.0241571	0.0468798	0.0213671		0.0345	0.0672	0.033	0.041	0.1184	0.1269	0.9033	0.7683
0.00246915	0.000521606	0.000356534	0.000594422	0.00598876	0.00431519	0.00781048	0.00599271		0.00186384	0.0104815	0.00169081	0.00238178	0.0380298	0.0387906	0.698136	0.548318
0.00121229	0.00170445	0.00132278	0.00183886	0.00190839	0.00151146	0.00130626	0.00167423		0.0025	0.003	0.0022	0.0029	0.0019	0.0016	0.0013	0.0017
2.66e-05	4.28e-05	3.13e-05	5.11e-05	9.53e-05	4.13e-05	9.67e-05	6.98e-05		0.000268445	0.00025735	0.000136638	0.000169094	0.00020582	0.000103659	2.26e-05	0.000122319
0.0801	0.0795	0.078	0.0795	0.0829	0.0807	0.0817	0.0796		0.0689	0.0689	0.0689	0.069	0.0689	0.0689	0.0689	0.0689
0.00345667	0.000297239	0.000181953	0.000322527	0.00266295	0.00317655	0.00313496	0.0029134		1.25e-05	1.79e-05	5.92e-06	1.9e-05	1.16e-05	7.61e-06	6.02e-06	3.04e-05
0.0959	0.0211	0.0045	0.0239	0.1986	0.1177	0.1592	0.0802		0.0042	0.0052	0.0038	0.0054	0.0045	0.0043	0.0034	0.0033
0.145448	0.0047545	0.00228075	0.00500339	0.118611	0.125569	0.14108	0.124978		0.000335681	0.000348906	0.000233228	0.000277801	0.000281741	0.00023034	0.000418602	0.000602294
0.0931	0.0205	0.0045	0.0235	0.1936	0.1145	0.155	0.0766		0.0042	0.0052	0.0038	0.0054	0.0045	0.0043	0.0034	0.0033
0.144514	0.00417949	0.00226489	0.00503695	0.120821	0.124425	0.140055	0.124493		0.000335638	0.00034455	0.000233059	0.000279665	0.000281741	0.00023034	0.000418602	0.000596592
0.0917	0.0962	0.0232	0.0938	0.2178	0.1134	0.153	0.0911		0.0111	0.0142	0.0114	0.0174	0.0138	0.012	0.0111	0.0136
0.120882	0.0111569	0.00728913	0.0109308	0.0713941	0.107853	0.118949	0.103466		0.000887971	0.00104702	0.00120065	0.00168736	0.0018015	0.00135872	0.00075685	0.00108898
0.6355	0.6387	0.6368	0.6394	0.6362	0.6633	0.6355	0.636		0.0542	0.0544	0.0543	0.0544	0.0543	0.0543	0.0542	0.0543
0	0.0012	0.0006	0.0013	0.0007	0.0627	0.0001	0.0002		0	0	0	0	0	0	0	0
0.0018	0.0043	0.0023	0.0041	0.0022	0.0075	0.0018	0.0017		0.0272	0.0367	0.0297	0.0355	0.071	0.0695	0.1248	0.1518
0.0001	0.0004	0.0004	0.0006	0.0002	0.0124	0.0004	0.0004		0.0011	0.0025	0.0014	0.0011	0.0088	0.0101	0.0781	0.1098
0.0018	0.0043	0.0023	0.0041	0.0022	0.0075	0.0018	0.0017		0.027	0.0362	0.0294	0.0353	0.0694	0.0685	0.0939	0.0976
0.0001	0.0004	0.0004	0.0006	0.0002	0.0124	0.0004	0.0004		0.001	0.0025	0.0014	0.0011	0.0079	0.0099	0.0307	0.036
0.0021	0.0069	0.004	0.0071	0.0031	0.0078	0.0022	0.0027		0.0134	0.0283	0.0177	0.0312	0.0218	0.0158	0.0137	0.0173
0.0001	0.0007	0.0003	0.0007	0.0005	0.0127	0.0002	0.0002		0.0005	0.0032	0.0017	0.0032	0.0034	0.0015	0.0008	0.0011
0.342	0.3593	0.3497	0.3545	0.3269	0.3315	0.3551	0.3852		0.2509	0.2544	0.2451	0.2435	0.2314	0.2421	0.2402	0.249
0.0219	0.0198	0.0157	0.0151	0.0088	0.0088	0.0092	0.0598		0.0092	0.0164	0.0107	0.0117	0.0103	0.0113	0.0065	0.0314
0.0465	0.0486	0.0473	0.0463	0.0882	0.0798	0.0949	0.2363		0.0508	0.0492	0.0497	0.0519	0.0797	0.0674	0.0796	0.1068
0.0022	0.0023	0.0017	0.0015	0.0097	0.0039	0.0081	0.0529		0.0014	0.0016	0.0009	0.0025	0.0055	0.0043	0.0136	0.0215
0.0465	0.0485	0.0473	0.0463	0.0882	0.0798	0.0949	0.2313		0.0508	0.0492	0.0497	0.0519	0.0797	0.0674	0.0794	0.103
0.0022	0.0023	0.0017	0.0015	0.0097	0.0039	0.0081	0.0503		0.0014	0.0017	0.0009	0.0025	0.0055	0.0043	0.0134	0.018
0.0634	0.0667	0.0667	0.0694	0.0958	0.0847	0.0976	0.1819		0.1019	0.0975	0.1022	0.1074	0.1606	0.1354	0.1445	0.2343
0.0013	0.0017	0.0011	0.0021	0.004	0.0033	0.0032	0.0322		0.0032	0.0022	0.003	0.0035	0.0083	0.0086	0.0162	0.0578
1.1618	1.2472	1.1527	1.169	1.2147	1.1554	1.1539	1.1609		0.3579	0.3571	0.3288	0.3358	0.3179	0.3312	0.3502	0.3587
0.0135	0.0448	0.0012	0.0127	0.1093	0.0085	0.006	0.0125		0.0166	0.0401	0.0194	0.0272	0.0111	0.0088	0.0045	0.0474
0.9836	0.2986	0.3027	0.3954	0.9277	2.5675	1.6827	4.6551		0.0531	0.0565	0.0517	0.0527	0.1057	0.0977	0.1189	0.3918
0.6899	0.0519	0.0628	0.1566	0.283	1.8265	0.9162	2.2512		0.0019	0.0019	0.0016	0.0014	0.0051	0.0045	0.0133	0.191
0.7103	0.285	0.2863	0.3527	0.7098	1.4092	1.1505	1.9979		0.0531	0.0564	0.0517	0.0526	0.1057	0.0977	0.1188	0.2744
0.4414	0.0426	0.0485	0.1149	0.1579	0.7136	0.4701	0.5509		0.0019	0.0018	0.0016	0.0014	0.0051	0.0045	0.0133	0.0857
0.0044	0.0098	0.0056	0.0074	0.0096	0.0087	0.0071	0.0121		0.0627	0.0662	0.0649	0.0682	0.1056	0.0886	0.104	0.2093
0.0017	0.0009	0.0006	0.0008	0.0076	0.0073	0.0039	0.0097		0.0017	0.0018	0.0016	0.0023	0.0069	0.0032	0.0096	0.0214
0.2592	0.2541	0.2408	0.2408	0.2446	0.2425	0.2396	0.2652		0.1051	0.1026	0.0996	0.1058	0.1766	0.1492	0.1566	0.2747
0.0116	0.0096	0.0081	0.0099	0.0157	0.0138	0.0099	0.0244		0.005	0.0043	0.0038	0.0037	0.0102	0.0118	0.0106	0.0347
0.0598	0.0584	0.0549	0.056	0.1073	0.0911	0.1053	0.1994		0.0632	0.5562	0.6252	0.1723	4.4681	3.3254	6.3526	8.2239
0.0034	0.0033	0.002	0.0014	0.0092	0.0081	0.0121	0.0497		0.0378	0.8802	0.9481	0.0066	3.4762	3.3817	5.3786	3.3197
0.0596	0.0581	0.0547	0.0558	0.1073	0.091	0.1053	0.1675		0.0629	0.172	0.17	0.1663	0.1767	0.1622	0.1931	0.2046
0.0034	0.0032	0.002	0.0014	0.0092	0.0081	0.0121	0.0285		0.0377	0.0138	0.0162	0.0023	0.0335	0.0386	0.037	0.0058
0.1051	0.1026	0.0996	0.1058	0.1766	0.1492	0.1566	0.2747		0.0752	0.1702	0.1596	0.1802	0.1938	0.1702	0.2002	0.2115
0.005	0.0043	0.0038	0.0037	0.0102	0.0118	0.0106	0.0347		0.0342	0.0091	0.015	0.0121	0.0206	0.0328	0.0401	0.03
0.069	0.0688	0.0688	0.0689	0.0688	0.0688	0.0688	0.0688		0.8975	0.6369	0.6361	0.6371	0.6354	0.6353	0.6352	0.6354
0.0001	0	0	0	0	0	0	0		0.1014	0.0005	0.0002	0.0005	0	0	0	0.0001
0.069	0.8266	1.5151	0.4573	1.9395	2.1166	2.9124	3.6882		0.0203	0.2497	1.2775	0.8244	2.4742	2.6015	6.6292	4.1364
0.0452	0.631	0.5473	0.456	0.1703	0.1041	0.8436	1.3752		0.0144	0.1521	0.5153	0.511	0.23	0.1466	4.73	1.9745
0.069	0.2219	0.2407	0.2058	0.2501	0.2502	0.2507	0.2508		0.0203	0.1697	0.2282	0.2122	0.2464	0.2462	0.247	0.2453
0.0452	0.027	0.0178	0.0253	0.0002	0.0002	0.0005	0.0005		0.0144	0.0354	0.0334	0.0397	0.0004	0.0002	0.0004	0.0028
0.0503	0.0796	0.0903	0.0803	0.0923	0.0919	0.0915	0.0932		0.0166	0.0579	0.0794	0.0629	0.0824	0.0822	0.0822	0.0772
0.0067	0.0082	0.0015	0.0054	0.0005	0.0005	0.0002	0.0006		0.0029	0.0098	0.0089	0.0117	0.0001	0.0001	0.0001	0.0128
0.0549	0.0543	0.0542	0.0543	0.0542	0.0542	0.0542	0.0542		0.2639	0.2453	0.2346	0.2315	0.2328	0.2313	0.2372	0.2716
0.0002	0	0	0	0	0	0	0		0.0125	0.0083	0.005	0.0065	0.0086	0.0041	0.0039	0.0386
0.0876	0.3883	0.5017	0.2956	0.5906	0.5856	0.6898	0.7406		0.0822	0.1357	0.1534	0.1468	0.3163	0.3479	0.4381	0.3791
0.0128	0.0939	0.07	0.0425	0.0203	0.0134	0.1075	0.1775		0.0075	0.0156	0.0211	0.008	0.1312	0.1303	0.178	0.1041
0.0817	0.237	0.2485	0.233	0.2798	0.2765	0.2971	0.3035		0.0822	0.1356	0.1534	0.1468	0.2341	0.2451	0.2594	0.2712
0.0119	0.0144	0.0112	0.0157	0.0093	0.0058	0.0144	0.0195		0.0075	0.0156	0.0211	0.008	0.0284	0.0197	0.0168	0.0196
0.0354	0.0883	0.1138	0.0882	0.1482	0.1453	0.1443	0.1475		0.1431	0.1594	0.1634	0.1668	0.2034	0.1918	0.2044	0.2691
0.0085	0.0237	0.0275	0.0143	0.0032	0.0007	0.0006	0.0015		0.0042	0.0026	0.0035	0.0042	0.0074	0.0072	0.0087	0.016
0.2578	0.2453	0.2308	0.2357	0.2339	0.2295	0.2361	0.2683		0.2466	0.2359	0.2319	0.2328	0.2209	0.2284	0.2352	0.244
0.0092	0.0091	0.0076	0.0059	0.0116	0.004	0.0025	0.0253		0.0138	0.0034	0.0049	0.013	0.0038	0.0048	0.002	0.0205
0.1023	0.1536	0.1625	0.1609	0.218	0.2431	0.2665	0.2776		0.0755	0.1056	0.1101	0.1034	0.1974	0.2053	0.1996	0.2269
0.0121	0.0112	0.0132	0.0088	0.0356	0.0355	0.0329	0.0368		0.006	0.0078	0.0083	0.0063	0.0302	0.029	0.0334	0.0345
0.1021	0.1516	0.1605	0.1592	0.2037	0.2138	0.2288	0.2377		0.0755	0.1056	0.1101	0.1034	0.1725	0.1696	0.1767	0.203
0.012	0.0106	0.0129	0.008	0.0187	0.0133	0.0104	0.0169		0.006	0.0078	0.0083	0.0063	0.0064	0.0076	0.0074	0.013
0.1475	0.1621	0.1631	0.1657	0.2162	0.1962	0.206	0.2819		0.1122	0.1269	0.1269	0.1289	0.1581	0.1529	0.162	0.2411
0.0048	0.0032	0.0026	0.0019	0.0067	0.0064	0.0089	0.0234		0.003	0.0044	0.0019	0.0027	0.0044	0.0034	0.0077	0.0183
0.2591	0.245	0.2308	0.23	0.2251	0.2295	0.2349	0.2598		0.2485	0.2455	0.2299	0.2302	0.2226	0.2265	0.2344	0.253
0.0109	0.0108	0.005	0.0075	0.004	0.0045	0.0027	0.0165		0.008	0.0108	0.0032	0.0074	0.0041	0.0018	0.003	0.0199
0.1018	0.1854	0.2035	0.1852	0.4457	0.4571	0.6643	0.4667		0.0885	0.1383	0.147	0.1392	0.2738	0.2653	0.2887	0.2716
0.0123	0.0262	0.0308	0.0131	0.1234	0.1632	0.2413	0.1873		0.0073	0.0075	0.0139	0.0133	0.0487	0.0411	0.05	0.0666
0.1018	0.1848	0.2035	0.1852	0.3129	0.3108	0.3273	0.3171		0.0885	0.138	0.1462	0.139	0.2143	0.2123	0.2252	0.2322
0.0123	0.0256	0.0307	0.0131	0.0183	0.017	0.0235	0.0318		0.0073	0.007	0.0128	0.013	0.0113	0.006	0.0104	0.0227
0.1562	0.1986	0.1992	0.1992	0.2359	0.2293	0.2465	0.2933		0.1296	0.158	0.1616	0.159	0.1892	0.185	0.1981	0.2549
0.0078	0.0052	0.004	0.0033	0.0045	0.0073	0.008	0.023		0.0028	0.0025	0.0025	0.0033	0.0045	0.0058	0.0076	0.0168

## Sheet: Sheet2
IGDF	MMODE_AP	MOAGDE	MO_PSO_MM	MO_Ring_PSO_SCD	DN-NSGAII	Omni_Opt	NSGAII	SPEA2
MMF1	0.0014±0.0001	0.0018±0.0001(+)	0.0015±0.0000(+)	0.0021±0.0001(+)	0.0020±0.0002(+)	0.0017±0.0002(+)	0.0015±0.0002(≈)	0.0017±0.0001(+)
MMF2	0.0039±0.0004	0.0098±0.0010(+)	0.0092±0.0009(+)	0.0137±0.0017(+)	0.0124±0.0106(+)	0.0056±0.0034(≈)	0.0063±0.0045(≈)	0.0172±0.0060(+)
MMF4	0.0012±0.0001	0.0018±0.0001(+)	0.0014±0.0001(+)	0.0018±0.0001(+)	0.0016±0.0001(+)	0.0014±0.0001(+)	0.0012±0.0001(≈)	0.0017±0.0001(+)
MMF5	0.0014±0.0001	0.0018±0.0001(+)	0.0015±0.0000(≈)	0.0020±0.0001(+)	0.0018±0.0001(+)	0.0015±0.0002(≈)	0.0013±0.0001(-)	0.0017±0.0001(+)
MMF7	0.0012±0.0000	0.0017±0.0000(+)	0.0013±0.0000(+)	0.0018±0.0001(+)	0.0019±0.0001(+)	0.0015±0.0000(+)	0.0013±0.0001(+)	0.0017±0.0001(+)
MMF8	0.0025±0.0003	0.0030±0.0003(+)	0.0022±0.0001(-)	0.0029±0.0002(+)	0.0019±0.0002(-)	0.0016±0.0001(-)	0.0013±0.0000(-)	0.0017±0.0001(-)
MMF10	0.0917±0.1209	0.0962±0.0112(≈)	0.0232±0.0073(≈)	0.0938±0.0109(≈)	0.2178±0.0714(≈)	0.1134±0.1079(≈)	0.1530±0.1189(≈)	0.0911±0.1035(≈)
MMF11	0.0111±0.0009	0.0142±0.0010(+)	0.0114±0.0012(≈)	0.0174±0.0017(+)	0.0138±0.0018(+)	0.0120±0.0014(≈)	0.0111±0.0008(≈)	0.0136±0.0011(+)
MMF12	0.0021±0.0001	0.0069±0.0007(+)	0.0040±0.0003(+)	0.0071±0.0007(+)	0.0031±0.0005(+)	0.0078±0.0127(+)	0.0022±0.0002(+)	0.0027±0.0002(+)
MMF13	0.0134±0.0005	0.0283±0.0032(+)	0.0177±0.0017(+)	0.0312±0.0032(+)	0.0218±0.0034(+)	0.0158±0.0015(+)	0.0137±0.0008(≈)	0.0173±0.0011(+)
MMF14	0.0634±0.0013	0.0667±0.0017(+)	0.0667±0.0011(+)	0.0694±0.0021(+)	0.0958±0.0040(+)	0.0847±0.0033(+)	0.0976±0.0032(+)	0.1819±0.0322(+)
MMF15	0.1019±0.0032	0.0975±0.0022(-)	0.1022±0.0030(≈)	0.1074±0.0035(+)	0.1606±0.0083(+)	0.1354±0.0086(+)	0.1445±0.0162(+)	0.2343±0.0578(+)
MMF1_e	0.0044±0.0017	0.0098±0.0009(+)	0.0056±0.0006(+)	0.0074±0.0008(+)	0.0096±0.0076(+)	0.0087±0.0073(≈)	0.0071±0.0039(≈)	0.0121±0.0097(+)
MMF14_a	0.0627±0.0017	0.0662±0.0018(+)	0.0649±0.0016(+)	0.0682±0.0023(+)	0.1056±0.0069(+)	0.0886±0.0032(+)	0.1040±0.0096(+)	0.2093±0.0214(+)
MMF15_a	0.1051±0.0050	0.1026±0.0043(≈)	0.0996±0.0038(-)	0.1058±0.0037(≈)	0.1766±0.0102(+)	0.1492±0.0118(+)	0.1566±0.0106(+)	0.2747±0.0347(+)
MMF10_l	0.0752±0.0342	0.1702±0.0091(+)	0.1596±0.0150(+)	0.1802±0.0121(+)	0.1938±0.0206(+)	0.1702±0.0328(+)	0.2002±0.0401(+)	0.2115±0.0300(+)
MMF11_l	0.0503±0.0067	0.0796±0.0082(+)	0.0903±0.0015(+)	0.0803±0.0054(+)	0.0923±0.0005(+)	0.0919±0.0005(+)	0.0915±0.0002(+)	0.0932±0.0006(+)
MMF12_l	0.0166±0.0029	0.0579±0.0098(+)	0.0794±0.0089(+)	0.0629±0.0117(+)	0.0824±0.0001(+)	0.0822±0.0001(+)	0.0822±0.0001(+)	0.0772±0.0128(+)
MMF13_l	0.0354±0.0085	0.0883±0.0237(+)	0.1138±0.0275(+)	0.0882±0.0143(+)	0.1482±0.0032(+)	0.1453±0.0007(+)	0.1443±0.0006(+)	0.1475±0.0015(+)
MMF15_l	0.1431±0.0042	0.1594±0.0026(+)	0.1634±0.0035(+)	0.1668±0.0042(+)	0.2034±0.0074(+)	0.1918±0.0072(+)	0.2044±0.0087(+)	0.2691±0.0160(+)
MMF15_a_l	0.1475±0.0048	0.1621±0.0032(+)	0.1631±0.0026(+)	0.1657±0.0019(+)	0.2162±0.0067(+)	0.1962±0.0064(+)	0.2060±0.0089(+)	0.2819±0.0234(+)
MMF16_l1	0.1122±0.0030	0.1269±0.0044(+)	0.1269±0.0019(+)	0.1289±0.0027(+)	0.1581±0.0044(+)	0.1529±0.0034(+)	0.1620±0.0077(+)	0.2411±0.0183(+)
MMF16_l2	0.1562±0.0078	0.1986±0.0052(+)	0.1992±0.0040(+)	0.1992±0.0033(+)	0.2359±0.0045(+)	0.2293±0.0073(+)	0.2465±0.0080(+)	0.2933±0.0230(+)
MMF16_l3	0.1296±0.0028	0.1580±0.0025(+)	0.1616±0.0025(+)	0.1590±0.0033(+)	0.1892±0.0045(+)	0.1850±0.0058(+)	0.1981±0.0076(+)	0.2549±0.0168(+)
+		21	18	22	22	18	15	22
≈		2	4	2	1	5	7	1
-		1	2	0	1	1	2	1

## Sheet: Sheet3
IGDX	MMODE_AP	MOAGDE	MO_PSO_MM	MO_Ring_PSO_SCD	DN-NSGAII	Omni_Opt	NSGAII	SPEA2
MMF1	0.0247±0.0011	0.0279±0.0012(+)	0.0236±0.0012 (-)	0.0292±0.0010(+)	0.0593±0.0092 (+)	0.0494±0.0087 (+)	0.0707±0.0115 (+)	0.0350±0.0032 (+)
MMF2	0.0241±0.0134	0.0193±0.0023(≈)	0.0166±0.0022(≈)	0.0245±0.0043 (+)	0.0511±0.0167 (+)	0.0705± 0.0518(+)	0.0550 ±0.0309(+)	0.0505±0.0248(+)
MMF4	0.0135±0.0008	0.0157±0.0009(+)	0.0135±0.0009(≈)	0.0158±0.0005(+)	0.0424±0.0072(+)	0.0486 ±0.0123(+)	0.0853±0.0258(+)	0.0297±0.0113(+)
MMF5	0.0445±0.0013	0.0525±0.0032(+)	0.0456±0.0018(≈)	0.0540±0.0031(+)	0.1183±0.0134(+)	0.1141±0.0104(+)	0.1414±0.0176(+)	0.0673±0.0090(+)
MMF7	0.0154±0.0025	0.0153±0.0005(≈)	0.0124±0.0004(-)	0.0158±0.0006(≈)	0.0266±0.0060(+)	0.0242±0.0043(+)	0.0469±0.0078(+)	0.0214±0.0060(+)
MMF8	0.0345±0.0019	0.0672±0.0105(+)	0.0330±0.0017(≈)	0.0410±0.0024(+)	0.1184±0.0380(+)	0.1269±0.0388(+)	0.9033±0.6981(+)	0.7683±0.5483(+)
MMF10	0.0931±0.1445	0.0205±0.0042(≈)	0.0045±0.0023(≈)	0.0235±0.0050(≈)	0.1936±0.1208(+)	0.1145±0.1244(≈)	0.1550±0.1401(+)	0.0766±0.1245(+)
MMF11	0.0042±0.0003	0.0052±0.0003(+)	0.0038±0.0002(-)	0.0054±0.0003(+)	0.0045±0.0003(≈)	0.0043±0.0002(≈)	0.0034±0.0004(-)	0.0033±0.0006(-)
MMF12	0.0018±0.0001	0.0043±0.0004(+)	0.0023±0.0004(+)	0.0041±0.0006(+)	0.0022±0.0002(+)	0.0075±0.0124(+)	0.0018±0.0004(≈)	0.0017±0.0004(≈)
MMF13	0.0270±0.0010	0.0362±0.0025(+)	0.0294±0.0014(+)	0.0353±0.0011(+)	0.0694±0.0079(+)	0.0685±0.0099(+)	0.0939±0.0307(+)	0.0976±0.0360(+)
MMF14	0.0465±0.0022	0.0485±0.0023(+)	0.0473±0.0017(≈)	0.0463±0.0015(≈)	0.0882±0.0097(+)	0.0798±0.0039(+)	0.0949±0.0081(+)	0.2313±0.0503(+)
MMF15	0.0508±0.0014	0.0492±0.0017(≈)	0.0497±0.0009(≈)	0.0519±0.0025(≈)	0.0797±0.0055(+)	0.0674±0.0043(+)	0.0794±0.0134(+)	0.1030±0.0180(+)
MMF1_e	0.7103±0.4414	0.2850±0.0426(-)	0.2863±0.0485(-)	0.3527±0.1149(≈)	0.7098±0.1579(≈)	1.4092±0.7136(+)	1.1505±0.4701(+)	1.9979±0.5509(+)
MMF14_a	0.0531±0.0019	0.0564±0.0018(+)	0.0517±0.0016(≈)	0.0526±0.0014(≈)	0.1057±0.0051(+)	0.0977±0.0045(+)	0.1188±0.0133(+)	0.2744±0.0857(+)
MMF15_a	0.0596±0.0034	0.0581±0.0032(≈)	0.0547±0.0020(-)	0.0558±0.0014(-)	0.1073±0.0092(+)	0.0910±0.0081(+)	0.1053±0.0121(+)	0.1675 ±0.0285(+)
MMF10_l	0.0629 ±0.0377	0.1720±0.0138(+)	0.1700±0.0162(+)	0.1663±0.0023(+)	0.1767±0.0335(+)	0.1622±0.0386(+)	0.1931±0.0370(+)	0.2046±0.0058(+)
MMF11_l	0.0690±0.0452	0.2219±0.0270(+)	0.2407±0.0178(+)	0.2058±0.0253(+)	0.2501±0.0002(+)	0.2502±0.0002(+)	0.2507±0.0005(+)	0.2508±0.0005(+)
MMF12_l	0.0203±0.0144	0.1697±0.0354(+)	0.2282±0.0334(+)	0.2122±0.0397(+)	0.2464±0.0004(+)	0.2462±0.0002(+)	0.2470±0.0004(+)	0.2453±0.0028(+)
MMF13_l	0.0817±0.0119	0.2370±0.0144(+)	0.2485±0.0112(+)	0.2330±0.0157(+)	0.2798±0.0093(+)	0.2765±0.0058(+)	0.2971±0.0144(+)	0.3035±0.0195(+)
MMF15_l	0.0822±0.0075	0.1356±0.0156(+)	0.1534±0.0211(+)	0.1468±0.0080(+)	0.2341±0.0284(+)	0.2451±0.0197(+)	0.2594±0.0168(+)	0.2712±0.0196(+)
MMF15_a_l	0.1021±0.0120	0.1516±0.0106(+)	0.1605±0.0129(+)	0.1592±0.0080(+)	0.2037±0.0187(+)	0.2138±0.0133(+)	0.2288±0.0104(+)	0.2377±0.0169(+)
MMF16_l1	0.0755±0.0060	0.1056±0.0078(+)	0.1101±0.0083(+)	0.1034±0.0063(+)	0.1725±0.0064(+)	0.1696±0.0076(+)	0.1767±0.0074(+)	0.2030±0.0130(+)
MMF16_l2	0.1018±0.0123	0.1848±0.0256(+)	0.2035±0.0307(+)	0.1852±0.0131(+)	0.3129±0.0183(+)	0.3108±0.0170(+)	0.3273±0.0235(+)	0.3171±0.0318(+)
MMF16_l3	0.0885±0.0073	0.1380±0.0070(+)	0.1462±0.0128(+)	0.1390±0.0130(+)	0.2143±0.0113(+)	0.2123±0.0060(+)	0.2252±0.0104(+)	0.2322±0.0227(+)
+		18	11	17	22	22	22	22
≈		5	8	6	2	2	1	1
-		1	5	1	0	0	1	1

## Sheet: Sheet4
rpsp	MMODE_AP	MOAGDE	MO_PSO_MM	MO_Ring_PSO_SCD	DN-NSGAII	Omni_Opt	NSGAII	SPEA2
MMF1	0.0248±0.0011	0.0280±0.0012(+)	0.0237±0.0012(≈)	0.0293±0.0011(+)	0.0597±0.0093(+)	0.0498±0.0087(+)	0.0717±0.0118(+)	0.0352±0.0033(+)
MMF2	0.0241±0.0134	0.0201±0.0027 (≈)	0.0172±0.0024 (≈)	0.0258±0.0050 (+)	0.0554±0.0204 (+)	0.0781 ±0.0624(+)	0.0581±0.0346 (+)	0.0535±0.0291 (+)
MMF4	0.0135±0.0008	0.0159±0.0008(+)	0.0135±0.0009(≈)	0.0159±0.0005(+)	0.0425±0.0072(+)	0.0487±0.0123(+)	0.0862±0.0257(+)	0.0298±0.0113(+)
MMF5	0.0447±0.0013	0.0528±0.0033(+)	0.0457±0.0018(≈)	0.0541±0.0031(+)	0.1193±0.0132(+)	0.1151±0.0103(+)	0.1430 ±0.0183(+)	0.0678 ±0.0092(+)
MMF7	0.0156±0.0027	0.0153±0.0005(≈)	0.0124±0.0004(-)	0.0158±0.0006(≈)	0.0269±0.0061(+)	0.0243±0.0043(+)	0.0476±0.0080(+)	0.0216±0.0061(+)
MMF8	0.0349±0.0021	0.0700±0.0115 (+)	0.0332±0.0017(-)	0.0414±0.0025(+)	0.1201±0.0384(+)	0.1295±0.0394(+)	1.6484±1.8638(+)	1.2735±1.3402(+)
MMF10	0.0959±0.1454	0.0211±0.0048(≈)	0.0045±0.0023(≈)	0.0239±0.0050(≈)	0.1986±0.1186(+)	0.1177±0.1256(≈)	0.1592±0.1411(+)	0.0802±0.1250(+)
MMF11	0.0042±0.0003	0.0052±0.0003(+)	0.0038±0.0002(-)	0.0054±0.0003(+)	0.0045±0.0003(≈)	0.0043±0.0002(≈)	0.0034±0.0004(-)	0.0033±0.0006(-)
MMF12	0.0018±0.0001	0.0043±0.0004(+)	0.0023±0.0004(+)	0.0041±0.0006(+)	0.0022±0.0002(+)	0.0075±0.0124(+)	0.0018±0.0004(≈)	0.0017±0.0004(≈)
MMF13	0.0272±0.0011	0.0367±0.0025(+)	0.0297±0.0014(+)	0.0355±0.0011(+)	0.0710±0.0088(+)	0.0695±0.0101(+)	0.1248±0.0781(+)	0.1518±0.1098(+)
MMF14	0.0465±0.0022	0.0486±0.0023(+)	0.0473±0.0017(≈)	0.0463±0.0015(≈)	0.0882±0.0097(+)	0.0798±0.0039(+)	0.0949±0.0081(+)	0.2363±0.0529(+)
MMF15	0.0508±0.0014	0.0492±0.0016(≈)	0.0497±0.0009(≈)	0.0519±0.0025(≈)	0.0797±0.0055(+)	0.0674±0.0043(+)	0.0796±0.0136(+)	0.1068±0.0215(+)
MMF1_e	0.9836±0.6899	0.2986±0.0519(-)	0.3027±0.0628(-)	0.3954±0.1566(≈)	0.9277±0.2830(≈)	2.5675±1.8265(+)	1.6827±0.9162(≈)	4.6551±2.2512(+)
MMF14_a	0.0531±0.0019	0.0565±0.0019(+)	0.0517±0.0016(≈)	0.0527±0.0014(≈)	0.1057±0.0051(+)	0.0977±0.0045(+)	0.1189±0.0133(+)	0.3918±0.1910(+)
MMF15_a	0.0598±0.0034	0.0584±0.0033(≈)	0.0549±0.0020(-)	0.0560±0.0014(-)	0.1073±0.0092(+)	0.0911±0.0081(+)	0.1053±0.0121(+)	0.1994±0.0497(+)
MMF10_l	0.0632±0.0378	0.5562±0.8802(+)	0.6252±0.9481(+)	0.1723±0.0066(+)	4.4681±3.4762(+)	3.3254±3.3817(+)	6.3526±5.3786(+)	8.2239±3.3197(+)
MMF11_l	0.0690±0.0452	0.8266±0.6310(+)	1.5151±0.5473(+)	0.4573±0.4560(+)	1.9395±0.1703(+)	2.1166±0.1041(+)	2.9124±0.8436(+)	3.6882±1.3752(+)
MMF12_l	0.0203±0.0144	0.2497±0.1521(+)	1.2775±0.5153(+)	0.8244±0.5110(+)	2.4742±0.2300(+)	2.6015±0.1466(+)	6.6292±4.7300(+)	4.1364±1.9745(+)
MMF13_l	0.0876±0.0128	0.3883±0.0939(+)	0.5017±0.0700(+)	0.2956±0.0425(+)	0.5906±0.0203(+)	0.5856±0.0134(+)	0.6898±0.1075(+)	0.7406±0.1775(+)
MMF15_l	0.0822±0.0075	0.1357±0.0156(+)	0.1534±0.0211(+)	0.1468±0.0080(+)	0.3163±0.1312(+)	0.3479±0.1303(+)	0.4381±0.1780(+)	0.3791±0.1041(+)
MMF15_a_l	0.1023±0.0121	0.1536±0.0112(+)	0.1625±0.0132(+)	0.1609±0.0088(+)	0.2180±0.0356(+)	0.2431±0.0355(+)	0.2665±0.0329(+)	0.2776±0.0368(+)
MMF16_l1	0.0755±0.0060	0.1056±0.0078(+)	0.1101±0.0083(+)	0.1034±0.0063(+)	0.1974±0.0302(+)	0.2053±0.0290(+)	0.1996±0.0334(+)	0.2269±0.0345(+)
MMF16_l2	0.1018±0.0123	0.1854±0.0262(+)	0.2035±0.0308(+)	0.1852±0.0131(+)	0.4457±0.1234(+)	0.4571±0.1632(+)	0.6643±0.2413(+)	0.4667±0.1873(+)
MMF16_l3	0.0885±0.0073	0.1383±0.0075(+)	0.1470±0.0139(+)	0.1392±0.0133(+)	0.2738±0.0487(+)	0.2653±0.0411(+)	0.2887±0.0500(+)	0.2716±0.0666(+)
+		18	11	17	22	22	21	22
≈		5	8	6	2	2	2	1
-		1	5	1	0	0	1	1

## Sheet: Sheet5
RHV	MMODE_AP	MOAGDE	MO_PSO_MM	MO_Ring_PSO_SCD	DN-NSGAII	Omni_Opt	NSGAII	SPEA2
MMF1	1.1437±0.0001	1.1444±0.0003(≈)	1.1438±0.0002(+)	1.1449±0.0002(+)	1.1447±0.0005(+)	1.1440±0.0005(+)	1.1439±0.0007（≈)	1.1442±0.0002(+)
MMF2	1.1495±0.0010	1.1673±0.0055(+)	1.1616±0.0025(+)	1.1686±0.0026(+)	1.1608±0.0126(+)	1.1514±0.0062(≈)	1.1524±0.0065(≈)	1.1757±0.0112(+)
MMF4	1.8473±0.0009	1.8519±0.0017(+)	1.8487±0.0005(+)	1.8513±0.0010(+)	1.8488±0.0004(+)	1.8476 ±0.0002(+)	1.8467±0.0001(≈)	1.8524±0.0039(+)
MMF5	1.1437±0.0002	1.1446±0.0004(+)	1.1438±0.0001(≈)	1.1449±0.0003(+)	1.1443±0.0005(+)	1.1438±0.0007(≈)	1.1434 ±0.0005(-)	1.1444±0.0004(+)
MMF7	1.1432±0.0001	1.1443±0.0002(+)	1.1434±0.0001(+)	1.1445±0.0002(+)	1.1448±0.0005(+)	1.1438±0.0002(+)	1.1432±0.0002(≈)	1.1440±0.0002(+)
MMF8	2.3704±0.0014	2.3974±0.0170(+)	2.3719±0.0024(≈)	2.3909±0.0190(+)	2.3673±0.0010(-)	2.3648±0.0003(-)	2.3634±0.0004(-)	2.3851±0.0122(+)
MMF10	0.0801±0.0035	0.0795±0.0003(≈)	0.0780±0.0002(≈)	0.0795±0.0003(≈)	0.0829±0.0027(+)	0.0807±0.0032(≈)	0.0817±0.0031(≈)	0.0796±0.0029(≈)
MMF11	0.0689±0.0000	0.0689±0.0000(+)	0.0689±0.0000(+)	0.0690±0.0000(+)	0.0689±0.0000(+)	0.0689±0.0000(≈)	0.0689±0.0000(-)	0.0689±0.0000(+)
MMF12	0.6355±0.0000	0.6387±0.0012(+)	0.6368±0.0006(+)	0.6394±0.0013(+)	0.6362±0.0007(+)	0.6633±0.0627(+)	0.6355±0.0001(≈)	0.6360±0.0002(+)
MMF13	0.0542±0.0000	0.0544±0.0000(+)	0.0543±0.0000(+)	0.0544±0.0000(+)	0.0543±0.0000(+)	0.0543±0.0000(+)	0.0542±0.0000(-)	0.0543±0.0000(+)
MMF14	0.3420±0.0219	0.3593±0.0198(≈)	0.3497±0.0157(≈)	0.3545±0.0151(≈)	0.3269±0.0088(-)	0.3315±0.0088(≈)	0.3551±0.0092(≈)	0.3852±0.0598(≈)
MMF15	0.2509±0.0092	0.2544±0.0164(≈)	0.2451±0.0107(≈)	0.2435±0.0117(≈)	0.2314±0.0103(-)	0.2421±0.0113(≈)	0.2402±0.0065(-)	0.2490±0.0314(≈)
MMF1_e	1.1618±0.0135	1.2472±0.0448(+)	1.1527±0.0012(≈)	1.1690±0.0127(≈)	1.2147±0.1093(≈)	1.1554±0.0085(≈)	1.1539±0.0060(≈)	1.1609±0.0125(≈)
MMF14_a	0.3579±0.0166	0.3571±0.0401(≈)	0.3288±0.0194(-)	0.3358±0.0272(-)	0.3179±0.0111(-)	0.3312±0.0088(-)	0.3502±0.0045(≈)	0.3587±0.0474(≈)
MMF15_a	0.2592±0.0116	0.2541±0.0096(≈)	0.2408±0.0081(-)	0.2408±0.0099(-)	0.2446±0.0157(-)	0.2425±0.0138(-)	0.2396±0.0099(-)	0.2652±0.0244(≈)
MMF10_l	0.1051±0.0050	0.1026±0.0043(≈)	0.0996±0.0038(-)	0.1058±0.0037(≈)	0.1766±0.0102(≈)	0.1492±0.0118(≈)	0.1566±0.0106(≈)	0.2747±0.0347(-)
MMF11_l	0.0690±0.0001	0.0688±0.0000(-)	0.0688±0.0000(-)	0.0689±0.0000(-)	0.0688±0.0000(-)	0.0688±0.0000(-)	0.0688±0.0000(-)	0.0688±0.0000(-)
MMF12_l	0.8975±0.1014	0.6369±0.0005(-)	0.6361±0.0002(-)	0.6371±0.0005(-)	0.6354±0.0000(-)	0.6353±0.0000(-)	0.6352±0.0000(-)	0.6354±0.0001(-)
MMF13_l	0.0549±0.0002	0.0543±0.0000(-)	0.0542±0.0000(-)	0.0543 ±0.0000(-)	0.0542±0.0000(-)	0.0542±0.0000(-)	0.0542±0.0000(-)	0.0542±0.0000(-)
MMF15_l	0.2639±0.0125	0.2453±0.0083(-)	0.2346±0.0050(-)	0.2315±0.0065(-)	0.2328±0.0086(-)	0.2313±0.0041(-)	0.2372±0.0039(-)	0.2716±0.0386(≈)
MMF15_a_l	0.2578±0.0092	0.2453±0.0091(-)	0.2308±0.0076(-)	0.2357±0.0059(-)	0.2339±0.0116(-)	0.2295±0.0040(-)	0.2361±0.0025(-)	0.2683±0.0253(≈)
MMF16_l1	0.2466±0.0138	0.2359±0.0034(-)	0.2319 ±0.0049(-)	0.2328±0.0130(-)	0.2209±0.0038(-)	0.2284±0.0048(-)	0.2352±0.0020(-)	0.2440±0.0205(≈)
MMF16_l2	0.2591±0.0109	0.2450±0.0108(-)	0.2308 ±0.0050(-)	0.2300±0.0075(-)	0.2251±0.0040(-)	0.2295±0.0045(-)	0.2349±0.0027(-)	0.2598±0.0165(≈)
MMF16_l3	0.2485±0.0080	0.2455±0.0108(≈)	0.2299±0.0032(-)	0.2302±0.0074(-)	0.2226±0.0041(-)	0.2265±0.0018(-)	0.2344±0.0030(-)	0.2530±0.0199(≈)
±		9	7	9	9	5	0	9
		8	6	5	2	8	10	11
		7	11	10	13	11	14	4

## Sheet: Sheet6
IGDX	MMODE_AP	MOAGDE	MO_PSO_MM	MO_Ring_PSO_SCD	DN-NSGAII	Omni_Opt	NSGAII	SPEA2
	mean±std	mean±std	mean±std	mean±std	mean±std	mean±std	mean±std	mean±std
MMF1	0.0247±0.0011	0.0279±0.0012(+)	0.0236±0.0012(-)	0.0292±0.0010(+)	0.0593±0.0092(+)	0.0494±0.0087(+)	0.0707±0.0115(+)	0.0350±0.0032(+)
MMF2	0.0241±0.0134	0.0193±0.0023(≈)	0.0166±0.0022(≈)	0.0245±0.0043(+)	0.0511±0.0167(+)	0.0705±0.0518(+)	0.0550±0.0309(+)	0.0505±0.0248(+)
MMF4	0.0135±0.0008	0.0157±0.0009(+)	0.0135±0.0009(≈)	0.0158±0.0005(+)	0.0424±0.0072(+)	0.0486±0.0123(+)	0.0853±0.0258(+)	0.0297±0.0113(+)
MMF5	0.0445±0.0013	0.0525±0.0032(+)	0.0456±0.0018(≈)	0.0540±0.0031(+)	0.1183±0.0134(+)	0.1141±0.0104(+)	0.1414±0.0176(+)	0.0673±0.0090(+)
MMF7	0.0154±0.0025	0.0153±0.0005(≈)	0.0124±0.0004(-)	0.0158±0.0006(≈)	0.0266±0.0060(+)	0.0242±0.0043(+)	0.0469±0.0078(+)	0.0214±0.0060(+)
MMF8	0.0345±0.0019	0.0672±0.0105(+)	0.0330±0.0017(≈)	0.0410±0.0024(+)	0.1184±0.0380(+)	0.1269±0.0388(+)	0.9033±0.6981(+)	0.7683±0.5483(+)
MMF10	0.0931±0.1445	0.0205±0.0042(≈)	0.0045±0.0023(≈)	0.0235±0.0050(≈)	0.1936±0.1208(+)	0.1145±0.1244(≈)	0.1550±0.1401(+)	0.0766±0.1245(+)
MMF11	0.0042±0.0003	0.0052±0.0003(+)	0.0038±0.0002(-)	0.0054±0.0003(+)	0.0045±0.0003(≈)	0.0043±0.0002(≈)	0.0034±0.0004(-)	0.0033±0.0006(-)
MMF12	0.0018±0.0001	0.0043±0.0004(+)	0.0023±0.0004(+)	0.0041±0.0006(+)	0.0022±0.0002(+)	0.0075±0.0124(+)	0.0018±0.0004(≈)	0.0017±0.0004(≈)
MMF13	0.0270±0.0010	0.0362±0.0025(+)	0.0294±0.0014(+)	0.0353±0.0011(+)	0.0694±0.0079(+)	0.0685±0.0099(+)	0.0939±0.0307(+)	0.0976±0.0360(+)
MMF14	0.0465±0.0022	0.0485±0.0023(+)	0.0473±0.0017(≈)	0.0463±0.0015(≈)	0.0882±0.0097(+)	0.0798±0.0039(+)	0.0949±0.0081(+)	0.2313±0.0503(+)
MMF15	0.0508±0.0014	0.0492±0.0017(≈)	0.0497±0.0009(≈)	0.0519±0.0025(≈)	0.0797±0.0055(+)	0.0674±0.0043(+)	0.0794±0.0134(+)	0.1030±0.0180(+)
MMF1_e	0.7103±0.4414	0.2850±0.0426(-)	0.2863±0.0485(-)	0.3527±0.1149(≈)	0.7098±0.1579(≈)	1.4092±0.7136(+)	1.1505±0.4701(+)	1.9979±0.5509(+)
MMF14_a	0.0531±0.0019	0.0564±0.0018(+)	0.0517±0.0016(≈)	0.0526±0.0014(≈)	0.1057±0.0051(+)	0.0977±0.0045(+)	0.1188±0.0133(+)	0.2744±0.0857(+)
MMF15_a	0.0596±0.0034	0.0581±0.0032(≈)	0.0547±0.0020(-)	0.0558±0.0014(-)	0.1073±0.0092(+)	0.0910±0.0081(+)	0.1053±0.0121(+)	0.1675±0.0285(+)
MMF10_l	0.0629±0.0377	0.1720±0.0138(+)	0.1700±0.0162(+)	0.1663±0.0023(+)	0.1767±0.0335(+)	0.1622±0.0386(+)	0.1931±0.0370(+)	0.2046±0.0058(+)
MMF11_l	0.0690±0.0452	0.2219±0.0270(+)	0.2407±0.0178(+)	0.2058±0.0253(+)	0.2501±0.0002(+)	0.2502±0.0002(+)	0.2507±0.0005(+)	0.2508±0.0005(+)
MMF12_l	0.0203±0.0144	0.1697±0.0354(+)	0.2282±0.0334(+)	0.2122±0.0397(+)	0.2464±0.0004(+)	0.2462±0.0002(+)	0.2470±0.0004(+)	0.2453±0.0028(+)
MMF13_l	0.0817±0.0119	0.2370±0.0144(+)	0.2485±0.0112(+)	0.2330±0.0157(+)	0.2798±0.0093(+)	0.2765±0.0058(+)	0.2971±0.0144(+)	0.3035±0.0195(+)
MMF15_l	0.0822±0.0075	0.1356±0.0156(+)	0.1534±0.0211(+)	0.1468±0.0080(+)	0.2341±0.0284(+)	0.2451±0.0197(+)	0.2594±0.0168(+)	0.2712±0.0196(+)
MMF15_a_l	0.1021±0.0120	0.1516±0.0106(+)	0.1605±0.0129(+)	0.1592±0.0080(+)	0.2037±0.0187(+)	0.2138±0.0133(+)	0.2288±0.0104(+)	0.2377±0.0169(+)
MMF16_l1	0.0755±0.0060	0.1056±0.0078(+)	0.1101±0.0083(+)	0.1034±0.0063(+)	0.1725±0.0064(+)	0.1696±0.0076(+)	0.1767±0.0074(+)	0.2030±0.0130(+)
MMF16_l2	0.1018±0.0123	0.1848±0.0256(+)	0.2035±0.0307(+)	0.1852±0.0131(+)	0.3129±0.0183(+)	0.3108±0.0170(+)	0.3273±0.0235(+)	0.3171±0.0318(+)
MMF16_l3	0.0885±0.0073	0.1380±0.0070(+)	0.1462±0.0128(+)	0.1390±0.0130(+)	0.2143±0.0113(+)	0.2123±0.0060(+)	0.2252±0.0104(+)	0.2322±0.0227(+)
+		18	11	17	22	22	22	22
≈		5	8	6	2	2	1	1
-		1	5	1	0	0	1	1
