# Supplementary material for: An improved differential evolution algorithm for multi-modal multi-objective optimization
Source: PeerJ Comput Sci. 2024 Mar 14;10:e1839. doi: 10.7717/peerj-cs.1839 (PMC11041989; doi:10.7717/peerj-cs.1839)
Supplement: Supplemental Information 1 [file peerj-cs-10-1839-s001.zip › code/Comparison results of eight algorithms.xlsx]

## Sheet: Sheet1
MMF10_l		最小值	最大值	均值	中位数	标准差
rHV	MOAGDE1	0.0779791	0.0857312	0.0796983	0.0783235	0.00263579
	MOAGDE	0.0781385	0.0786194	0.0784267	0.0784326	0.000135748
	MO_PSO_MM	0.0777356	0.0778499	0.0777943	0.0778001	4.45282e-05
	MO_Ring_PSO_SCD	0.0785577	0.0790969	0.0788549	0.0788658	0.000166422
	DN-NSGAII	0.0776566	0.0822885	0.0789615	0.0778211	0.00178387
	Omni_Opt	0.0776448	0.0840407	0.080857	0.0816621	0.00287377
	NSGAII	0.0776293	0.0858941	0.0799957	0.0782909	0.00302727
	SPEA2	0.0776495	0.0801625	0.0781414	0.0776963	0.000874518
rPSP	MOAGDE1	0.0294027	0.140518	0.0632426	0.0504103	0.0378264
	MOAGDE	0.165376	2.68451	0.556179	0.170757	0.88016
	MO_PSO_MM	0.160521	2.88608	0.625177	0.161526	0.948089
	MO_Ring_PSO_SCD	0.163982	0.184732	0.172319	0.171917	0.00663588
	DN-NSGAII	0.117057	8.16087	4.46805	5.66998	3.47619
	Omni_Opt	0.103491	8.0178	3.32541	1.77394	3.38168
	NSGAII	0.149353	16.1391	6.35258	6.99771	5.3786
	SPEA2	3.15826	12.0442	8.22388	9.58134	3.31967
IGDX	MOAGDE1	0.0293982	0.14018	0.0629348	0.0503147	0.0376544
	MOAGDE	0.164198	0.205127	0.171955	0.166898	0.0137593
	MO_PSO_MM	0.160391	0.200605	0.170033	0.161133	0.0162276
	MO_Ring_PSO_SCD	0.16301	0.170114	0.166322	0.165905	0.00228352
	DN-NSGAII	0.112252	0.205458	0.176668	0.200413	0.0335297
	Omni_Opt	0.103491	0.20186	0.162204	0.168332	0.0386217
	NSGAII	0.132418	0.261538	0.193125	0.200533	0.0370184
	SPEA2	0.200537	0.216892	0.20462	0.201167	0.0057704
IGDF	MOAGDE1	0.0431223	0.148844	0.0751528	0.0608493	0.034245
	MOAGDE	0.15539	0.183882	0.170202	0.170856	0.00910606
	MO_PSO_MM	0.140494	0.192159	0.159591	0.158354	0.0149753
	MO_Ring_PSO_SCD	0.162202	0.196415	0.180225	0.179976	0.0121321
	DN-NSGAII	0.150734	0.222115	0.193765	0.193654	0.0205642
	Omni_Opt	0.118751	0.20778	0.17018	0.188551	0.0328187
	NSGAII	0.133538	0.264083	0.200239	0.193047	0.0401261
	SPEA2	0.193777	0.279751	0.211546	0.195794	0.0300077

## Sheet: Sheet2
MMF2		最小值	最大值	均值	中位数	标准差	17	18	19	20	21
rHV	MOAGDE1	1.14811	1.15113	1.14948	1.1495	0.00103791
	MOAGDE	1.16123	1.17834	1.16731	1.1655	0.00546526
	MO_PSO_MM	1.15833	1.16564	1.16156	1.16125	0.00251743
	MO_Ring_PSO_SCD	1.16429	1.1722	1.16864	1.16873	0.00255214
	DN-NSGAII	1.14728	1.18317	1.16083	1.15589	0.01255
	Omni_Opt	1.14501	1.16227	1.15141	1.14985	0.00617097
	NSGAII	1.14495	1.16591	1.15239	1.15185	0.00646909
	SPEA2	1.16201	1.19699	1.17573	1.17662	0.0112465
rPSP	MOAGDE1	0.0114744	0.0485288	0.0241152	0.0188159	0.0134297
	MOAGDE	0.0162163	0.0254705	0.0201229	0.0198882	0.00274859
	MO_PSO_MM	0.0140841	0.0208845	0.0171819	0.0171572	0.0023703
	MO_Ring_PSO_SCD	0.0184608	0.0320638	0.0258326	0.0269878	0.0049809
	DN-NSGAII	0.0327377	0.0907095	0.0554371	0.0478538	0.020362
	Omni_Opt	0.0306054	0.217308	0.0781289	0.0541735	0.0623703
	NSGAII	0.0151596	0.131851	0.0580862	0.048583	0.0346198
	SPEA2	0.0239209	0.107012	0.0534559	0.0430629	0.0290806
IGDX	MOAGDE1	0.0114742	0.0485285	0.0241148	0.0188153	0.0134297
	MOAGDE	0.0157527	0.0234337	0.0192871	0.019152	0.00227675
	MO_PSO_MM	0.0138555	0.0199924	0.0165663	0.0165075	0.00219342
	MO_Ring_PSO_SCD	0.0181969	0.02969	0.0244685	0.0257408	0.00428237
	DN-NSGAII	0.0306212	0.0810453	0.0510725	0.0443995	0.0167029
	Omni_Opt	0.0306054	0.187447	0.0705478	0.0541735	0.05183
	NSGAII	0.0151596	0.119859	0.0549866	0.0474257	0.0309291
	SPEA2	0.0239153	0.0934177	0.0505027	0.042375	0.024799
IGDF	MOAGDE1	0.00337724	0.00454102	0.00390242	0.00391204	0.000407597
	MOAGDE	0.00804447	0.0111866	0.0098173	0.00992272	0.00100889
	MO_PSO_MM	0.00791368	0.0104511	0.0091819	0.0090684	0.000859932
	MO_Ring_PSO_SCD	0.0112972	0.0160731	0.013696	0.0137317	0.00173977
	DN-NSGAII	0.00289394	0.0336092	0.0124009	0.00720738	0.0105694
	Omni_Opt	0.00224312	0.0118877	0.00561098	0.00461374	0.0034488
	NSGAII	0.0021324	0.016188	0.00627322	0.00496025	0.00446401
	SPEA2	0.0105185	0.028747	0.0171991	0.0163095	0.00603351

## Sheet: Sheet3
MMF1
rHV	MOAGDE1	1.14351	1.14394	1.14368	1.14368	0.000139056
	MOAGDE	1.1441	1.14488	1.1444	1.14431	0.000253553
	MO_PSO_MM	1.14352	1.14411	1.1438	1.14377	0.000185179
	MO_Ring_PSO_SCD	1.14457	1.14517	1.14494	1.14497	0.000180592
	DN-NSGAII	1.14404	1.14562	1.14465	1.14453	0.000532418
	Omni_Opt	1.14351	1.14527	1.14401	1.14391	0.000542323
	NSGAII	1.14317	1.14542	1.14391	1.14373	0.0007452
	SPEA2	1.14388	1.14447	1.14416	1.14418	0.000217858
rPSP	MOAGDE1	0.0230683	0.0266515	0.0247979	0.0248279	0.00111283
	MOAGDE	0.0257894	0.0299474	0.0280243	0.0279448	0.00123981
	MO_PSO_MM	0.021973	0.0252899	0.0236646	0.0237256	0.00116922
	MO_Ring_PSO_SCD	0.0279798	0.031368	0.0293169	0.0291064	0.00107631
	DN-NSGAII	0.0468643	0.0781362	0.0596936	0.057144	0.00933699
	Omni_Opt	0.0409066	0.0682441	0.0498429	0.0480465	0.00870642
	NSGAII	0.0566413	0.0929931	0.0716847	0.0702251	0.0117556
	SPEA2	0.0313846	0.0406772	0.0351744	0.034744	0.00334049
IGDX	MOAGDE1	0.0229754	0.0266145	0.0247287	0.0247401	0.00111915
	MOAGDE	0.0257319	0.0297504	0.0279073	0.027853	0.00121198
	MO_PSO_MM	0.0219528	0.0251988	0.0235889	0.0236236	0.00115276
	MO_Ring_PSO_SCD	0.0278925	0.0311364	0.0291903	0.0290281	0.00103677
	DN-NSGAII	0.046777	0.0775891	0.0592558	0.0566436	0.0092262
	Omni_Opt	0.040717	0.0678603	0.0493899	0.0478286	0.00869454
	NSGAII	0.056423	0.0928709	0.0707257	0.0690578	0.0115294
	SPEA2	0.0313557	0.0404438	0.0350339	0.0347182	0.00324433
IGDF	MOAGDE1	0.0012821	0.00150858	0.00140549	0.00140954	6.78964e-05
	MOAGDE	0.00164706	0.00193826	0.00176103	0.00175988	9.66917e-05
	MO_PSO_MM	0.00141176	0.0015627	0.00149328	0.00149484	4.61194e-05
	MO_Ring_PSO_SCD	0.00190339	0.00217919	0.00206478	0.0020612	8.97174e-05
	DN-NSGAII	0.00177891	0.00227998	0.00197333	0.00197134	0.000171633
	Omni_Opt	0.00147877	0.00194141	0.00167535	0.00167582	0.000159317
	NSGAII	0.00128154	0.00201594	0.00153133	0.00147887	0.000236157
	SPEA2	0.00156991	0.00178238	0.00166226	0.00165606	7.19866e-05

## Sheet: Sheet4
MMF4
rHV	MOAGDE1	1.84656	1.8493	1.84729	1.84694	0.000902764
	MOAGDE	1.84972	1.85452	1.85192	1.85158	0.00170672
	MO_PSO_MM	1.84801	1.84944	1.84874	1.84871	0.000483483
	MO_Ring_PSO_SCD	1.85008	1.85295	1.85127	1.85121	0.000972837
	DN-NSGAII	1.8482	1.84952	1.84878	1.84874	0.00039215
	Omni_Opt	1.84732	1.84787	1.84758	1.84757	0.00017533
	NSGAII	1.84651	1.84686	1.84669	1.84672	0.000121901
	SPEA2	1.84877	1.8602	1.8524	1.8513	0.00387233
rPSP	MOAGDE1	0.0125185	0.0148198	0.0135087	0.0132416	0.000759349
	MOAGDE	0.0140571	0.017067	0.0158556	0.0159183	0.000845287
	MO_PSO_MM	0.0123418	0.0152159	0.0135388	0.013452	0.000882466
	MO_Ring_PSO_SCD	0.0151463	0.0168638	0.015876	0.0158809	0.000523887
	DN-NSGAII	0.0334067	0.0575515	0.04248	0.0423379	0.00722857
	Omni_Opt	0.0329198	0.0701584	0.0486977	0.0459044	0.0123081
	NSGAII	0.053442	0.139169	0.0862235	0.0807896	0.0257119
	SPEA2	0.0181712	0.0514947	0.0298043	0.0267404	0.0113015
IGDX	MOAGDE1	0.0125103	0.0148136	0.0134678	0.0132265	0.000759921
	MOAGDE	0.0139241	0.0169366	0.015739	0.0158112	0.00085059
	MO_PSO_MM	0.0122909	0.0151728	0.0134881	0.0134128	0.000882673
	MO_Ring_PSO_SCD	0.0150819	0.0168072	0.0158097	0.0158232	0.000532314
	DN-NSGAII	0.0333787	0.0574068	0.0424212	0.0423085	0.00718422
	Omni_Opt	0.0328301	0.0700722	0.0485823	0.0458703	0.0122724
	NSGAII	0.0534063	0.139151	0.0852662	0.0796855	0.0257822
	SPEA2	0.0180617	0.0513292	0.0296959	0.026648	0.0112916
IGDF	MOAGDE1	0.00117189	0.00134888	0.00124889	0.00123629	6.54426e-05
	MOAGDE	0.00165976	0.00194343	0.00178837	0.00179438	0.000103249
	MO_PSO_MM	0.00126208	0.00143041	0.00135853	0.00137093	5.53861e-05
	MO_Ring_PSO_SCD	0.00162092	0.00190688	0.00180376	0.00183117	9.93025e-05
	DN-NSGAII	0.00138664	0.00179213	0.00157771	0.00157879	0.000113069
	Omni_Opt	0.00122449	0.00156469	0.00139934	0.00142841	0.0001166
	NSGAII	0.00112303	0.0013679	0.00124239	0.00122931	8.9217e-05
	SPEA2	0.00150483	0.00180468	0.0016776	0.00168663	0.00010053

## Sheet: Sheet5
MMF5
rHV	MOAGDE1	1.14344	1.14415	1.14374	1.14371	0.000237216
	MOAGDE	1.14417	1.14544	1.14462	1.14457	0.000415072
	MO_PSO_MM	1.1436	1.14397	1.14377	1.14377	0.000132881
	MO_Ring_PSO_SCD	1.14447	1.14549	1.14486	1.14481	0.000311582
	DN-NSGAII	1.14376	1.14542	1.14434	1.14431	0.000500798
	Omni_Opt	1.1433	1.14549	1.14382	1.14349	0.000727224
	NSGAII	1.14304	1.14466	1.14337	1.14313	0.000538611
	SPEA2	1.14391	1.14515	1.14439	1.14429	0.000368734
rPSP	MOAGDE1	0.0427068	0.0467733	0.0446922	0.044463	0.00132775
	MOAGDE	0.0477399	0.0592231	0.052754	0.0526456	0.00326367
	MO_PSO_MM	0.0431906	0.0490505	0.0457415	0.0455022	0.0018269
	MO_Ring_PSO_SCD	0.0493423	0.0596454	0.0541361	0.0537792	0.00311754
	DN-NSGAII	0.0977482	0.13812	0.119294	0.119579	0.0131899
	Omni_Opt	0.098079	0.129604	0.115053	0.115125	0.0103172
	NSGAII	0.115181	0.174642	0.142966	0.140462	0.0183027
	SPEA2	0.0563678	0.0825168	0.0678301	0.0678236	0.00918728
IGDX	MOAGDE1	0.0426349	0.046594	0.0445437	0.0442617	0.00130626
	MOAGDE	0.0476363	0.0589561	0.0525482	0.0524054	0.00321383
	MO_PSO_MM	0.043033	0.0488702	0.0456121	0.0453816	0.00182277
	MO_Ring_PSO_SCD	0.049301	0.0593689	0.0539594	0.0535102	0.00306768
	DN-NSGAII	0.0966651	0.137703	0.118251	0.118438	0.013392
	Omni_Opt	0.0973417	0.128658	0.114118	0.114537	0.0104047
	NSGAII	0.114495	0.172339	0.141376	0.138795	0.0175656
	SPEA2	0.0561472	0.0819894	0.0673364	0.0673108	0.00900917
IGDF	MOAGDE1	0.0013649	0.00151435	0.0014164	0.00140329	5.06515e-05
	MOAGDE	0.00166421	0.00188722	0.00177748	0.00176756	7.05574e-05
	MO_PSO_MM	0.00139287	0.0015193	0.00145199	0.00145061	4.6735e-05
	MO_Ring_PSO_SCD	0.00181499	0.00219719	0.00199598	0.00198737	0.000106337
	DN-NSGAII	0.00163525	0.00196844	0.00176411	0.00173077	0.000116007
	Omni_Opt	0.00135029	0.00183802	0.0014797	0.00142534	0.000155149
	NSGAII	0.00123612	0.00148749	0.00131593	0.00129871	8.04376e-05
	SPEA2	0.00158557	0.00180442	0.00168444	0.00168159	6.98952e-05

## Sheet: Sheet6
MMF7
rHV	MOAGDE1	1.14308	1.1433	1.14316	1.14315	6.69185e-05
	MOAGDE	1.14391	1.14455	1.14432	1.14433	0.000196117
	MO_PSO_MM	1.14333	1.14353	1.14344	1.14345	7.7412e-05
	MO_Ring_PSO_SCD	1.14423	1.14485	1.14448	1.14447	0.000208766
	DN-NSGAII	1.14427	1.14565	1.14481	1.1447	0.000469017
	Omni_Opt	1.14356	1.14424	1.14379	1.14375	0.000224719
	NSGAII	1.14304	1.14349	1.14316	1.14309	0.000153455
	SPEA2	1.14371	1.1443	1.14399	1.14398	0.000219343
rPSP	MOAGDE1	0.0128936	0.0214541	0.0155753	0.0148435	0.00271694
	MOAGDE	0.0146325	0.0163527	0.0153214	0.0153478	0.000534612
	MO_PSO_MM	0.0117379	0.0127967	0.0123989	0.0125318	0.000365245
	MO_Ring_PSO_SCD	0.0150688	0.0169287	0.0158424	0.0156679	0.000602918
	DN-NSGAII	0.0172458	0.0345557	0.0269283	0.0271993	0.0061307
	Omni_Opt	0.0185693	0.0297746	0.0242738	0.0234576	0.0043088
	NSGAII	0.0377438	0.0606867	0.0476375	0.0473424	0.00798847
	SPEA2	0.0169559	0.035036	0.0216395	0.0189568	0.00609791
IGDX	MOAGDE1	0.0128717	0.020603	0.0154047	0.0148073	0.00246915
	MOAGDE	0.0146049	0.0162677	0.0152754	0.0153167	0.000521606
	MO_PSO_MM	0.0117331	0.0127579	0.0123749	0.0125012	0.000356534
	MO_Ring_PSO_SCD	0.0150073	0.0168176	0.0157723	0.0155999	0.000594422
	DN-NSGAII	0.0172196	0.0344115	0.026636	0.0269445	0.00598876
	Omni_Opt	0.0184083	0.0297419	0.0241571	0.0233523	0.00431519
	NSGAII	0.037582	0.0605214	0.0468798	0.0468812	0.00781048
	SPEA2	0.0168134	0.0347787	0.0213671	0.0188144	0.00599271
IGDF	MOAGDE1	0.00118136	0.00125439	0.00121228	0.00119785	2.65505e-05
	MOAGDE	0.00165538	0.00179269	0.00170445	0.00170419	4.27925e-05
	MO_PSO_MM	0.00127785	0.00137465	0.00132278	0.00131822	3.12981e-05
	MO_Ring_PSO_SCD	0.00176787	0.00193722	0.00183886	0.00183289	5.11293e-05
	DN-NSGAII	0.00175083	0.00203996	0.00190839	0.00190498	9.53345e-05
	Omni_Opt	0.00144899	0.00157526	0.00151146	0.00150798	4.13198e-05
	NSGAII	0.0012222	0.00152896	0.00130626	0.00128463	9.67426e-05
	SPEA2	0.00158274	0.0018071	0.00167423	0.00167356	6.97691e-05

## Sheet: Sheet7
MMF8
rHV	MOAGDE1	2.36837	2.37232	2.37037	2.37034	0.00137128
	MOAGDE	2.37516	2.42632	2.39737	2.39763	0.0170243
	MO_PSO_MM	2.36988	2.37689	2.37192	2.37106	0.00236027
	MO_Ring_PSO_SCD	2.37478	2.42681	2.39093	2.3824	0.0189652
	DN-NSGAII	2.36569	2.36895	2.36729	2.36724	0.000991605
	Omni_Opt	2.3643	2.36542	2.36481	2.3648	0.000341291
	NSGAII	2.36267	2.36387	2.36335	2.36344	0.000398973
	SPEA2	2.37077	2.40922	2.38513	2.38082	0.0122267
rPSP	MOAGDE1	0.0311519	0.0381615	0.0349382	0.0349943	0.00211451
	MOAGDE	0.0564878	0.0893974	0.070002	0.0684189	0.0115474
	MO_PSO_MM	0.0303084	0.0356281	0.0332225	0.033089	0.00174269
	MO_Ring_PSO_SCD	0.0372561	0.0446458	0.0413686	0.0417705	0.00246699
	DN-NSGAII	0.0634318	0.180147	0.12013	0.118859	0.0383705
	Omni_Opt	0.0805677	0.206817	0.129514	0.128548	0.0394039
	NSGAII	0.263405	5.39442	1.64836	0.75729	1.86384
	SPEA2	0.195907	4.43856	1.27354	0.833066	1.34018
IGDX	MOAGDE1	0.0310316	0.0370966	0.0344703	0.0346124	0.00186384
	MOAGDE	0.0544731	0.0830212	0.0671934	0.0662001	0.0104815
	MO_PSO_MM	0.0302388	0.03536	0.0330337	0.0328003	0.00169081
	MO_Ring_PSO_SCD	0.0369871	0.0439411	0.0410035	0.0415048	0.00238178
	DN-NSGAII	0.0617103	0.179687	0.118425	0.116463	0.0380298
	Omni_Opt	0.079991	0.204126	0.126932	0.125372	0.0387906
	NSGAII	0.244878	2.29139	0.903341	0.64678	0.698136
	SPEA2	0.181546	1.99399	0.768347	0.644965	0.548318
IGDF	MOAGDE1	0.0021579	0.00302246	0.00254953	0.00255807	0.000268445
	MOAGDE	0.00249459	0.00337147	0.00299173	0.00299696	0.00025735
	MO_PSO_MM	0.00198397	0.00232991	0.00217269	0.0021985	0.000136638
	MO_Ring_PSO_SCD	0.00264296	0.00315891	0.00290023	0.00289127	0.000169094
	DN-NSGAII	0.00162878	0.00227116	0.00187608	0.0018275	0.00020582
	Omni_Opt	0.00147202	0.00179149	0.00157842	0.00156356	0.000103659
	NSGAII	0.00123882	0.00130483	0.00127589	0.0012784	2.26341e-05
	SPEA2	0.00154881	0.00194028	0.00166681	0.0016526	0.000122319

## Sheet: Sheet8
MMF10
rHV	MOAGDE1	0.0776918	0.0860449	0.0801035	0.0778638	0.00345667
	MOAGDE	0.0791932	0.0799783	0.0795471	0.0795203	0.000297239
	MO_PSO_MM	0.0778283	0.078338	0.0780364	0.0779635	0.000181953
	MO_Ring_PSO_SCD	0.0790027	0.080021	0.0794904	0.079524	0.000322527
	DN-NSGAII	0.0784785	0.086155	0.082944	0.0827095	0.00266295
	Omni_Opt	0.0777068	0.0860951	0.0807204	0.07985	0.00317655
	NSGAII	0.0776877	0.086	0.081691	0.0817344	0.00313496
	SPEA2	0.0777097	0.0860611	0.0796303	0.0779932	0.0029134
rPSP	MOAGDE1	0.0017269	0.363783	0.0958625	0.00202714	0.145448
	MOAGDE	0.0157619	0.0311631	0.0210785	0.0194012	0.0047545
	MO_PSO_MM	0.00239535	0.00944469	0.00453042	0.00384296	0.00228075
	MO_Ring_PSO_SCD	0.0168075	0.0323097	0.0238732	0.0238603	0.00500339
	DN-NSGAII	0.0243304	0.366759	0.198633	0.175361	0.118611
	Omni_Opt	0.00189619	0.362895	0.117712	0.0862805	0.125569
	NSGAII	0.00222227	0.383052	0.159176	0.146547	0.14108
	SPEA2	0.00240331	0.373027	0.0801684	0.0189259	0.124978
IGDX	MOAGDE1	0.00172687	0.363774	0.09313	0.00202518	0.144514
	MOAGDE	0.0153975	0.0289555	0.0204549	0.0192192	0.00417949
	MO_PSO_MM	0.00239366	0.00939846	0.00450321	0.00381144	0.00226489
	MO_Ring_PSO_SCD	0.0162276	0.0320701	0.0234568	0.0232452	0.00503695
	DN-NSGAII	0.0232416	0.366759	0.193551	0.175361	0.120821
	Omni_Opt	0.00189619	0.362895	0.114456	0.0846527	0.124425
	NSGAII	0.00222227	0.383052	0.155028	0.144473	0.140055
	SPEA2	0.00240331	0.371507	0.0765645	0.0180577	0.124493
IGDF	MOAGDE1	0.00814583	0.300038	0.0916973	0.0130058	0.120882
	MOAGDE	0.080597	0.114112	0.0961771	0.0953108	0.0111569
	MO_PSO_MM	0.0154371	0.0360691	0.0231514	0.0201756	0.00728913
	MO_Ring_PSO_SCD	0.0739532	0.10793	0.0938029	0.0960144	0.0109308
	DN-NSGAII	0.103385	0.300889	0.21783	0.223959	0.0713941
	Omni_Opt	0.00810615	0.300634	0.113412	0.0899349	0.107853
	NSGAII	0.00704229	0.299895	0.152961	0.164398	0.118949
	SPEA2	0.00960676	0.301466	0.0910675	0.0459572	0.103466

## Sheet: Sheet9
MMF11
rHV	MOAGDE1	0.0688734	0.0689095	0.0688879	0.0688855	1.24957e-05
	MOAGDE	0.0689185	0.0689713	0.0689422	0.0689391	1.78809e-05
	MO_PSO_MM	0.0688933	0.0689102	0.0689001	0.0688998	5.91506e-06
	MO_Ring_PSO_SCD	0.0689654	0.0690223	0.0689899	0.0689864	1.90487e-05
	DN-NSGAII	0.0689158	0.0689559	0.0689347	0.0689347	1.1608e-05
	Omni_Opt	0.0688865	0.0689111	0.068897	0.0688963	7.61299e-06
	NSGAII	0.0688545	0.0688706	0.0688625	0.0688628	6.01904e-06
	SPEA2	0.0688752	0.0689644	0.0689102	0.0689021	3.04201e-05
rPSP	MOAGDE1	0.00351941	0.00460402	0.00416715	0.0041967	0.000335681
	MOAGDE	0.00461084	0.00571508	0.00521283	0.00526366	0.000348906
	MO_PSO_MM	0.00350009	0.00418504	0.00376681	0.0037357	0.000233228
	MO_Ring_PSO_SCD	0.00508306	0.00594328	0.00540396	0.00537529	0.000277801
	DN-NSGAII	0.00418946	0.00496727	0.0044627	0.0043704	0.000281741
	Omni_Opt	0.00396734	0.00468137	0.00430376	0.00433056	0.00023034
	NSGAII	0.00278495	0.00409999	0.00336039	0.00335268	0.000418602
	SPEA2	0.00260972	0.00455734	0.00333472	0.00329337	0.000602294
IGDX	MOAGDE1	0.00351935	0.00460383	0.0041669	0.00419649	0.000335638
	MOAGDE	0.00460304	0.00569153	0.00519306	0.00522436	0.00034455
	MO_PSO_MM	0.00349948	0.00418382	0.00376319	0.00372975	0.000233059
	MO_Ring_PSO_SCD	0.00507547	0.00593333	0.00539073	0.00536781	0.000279665
	DN-NSGAII	0.00418946	0.00496727	0.0044627	0.0043704	0.000281741
	Omni_Opt	0.00396734	0.00468137	0.00430376	0.00433056	0.00023034
	NSGAII	0.00278495	0.00409999	0.00336039	0.00335268	0.000418602
	SPEA2	0.00260558	0.00453383	0.00332056	0.00326048	0.000596592
IGDF	MOAGDE1	0.010161	0.0124357	0.0111267	0.0108079	0.000887971
	MOAGDE	0.0132812	0.0163753	0.0142435	0.0138443	0.00104702
	MO_PSO_MM	0.00889758	0.0129956	0.0113804	0.0115636	0.00120065
	MO_Ring_PSO_SCD	0.0154821	0.0202336	0.0173809	0.017125	0.00168736
	DN-NSGAII	0.0109481	0.0169784	0.0137506	0.0137975	0.0018015
	Omni_Opt	0.00987043	0.0143926	0.0120309	0.0117674	0.00135872
	NSGAII	0.00994178	0.0121235	0.0111154	0.0112825	0.00075685
	SPEA2	0.0122062	0.0157426	0.0135881	0.0136096	0.00108898

## Sheet: Sheet10
MMF12
rHV	MOAGDE1	0.635474	0.63557	0.635514	0.635509	2.86409e-05
	MOAGDE	0.637264	0.641126	0.638716	0.638553	0.00121278
	MO_PSO_MM	0.636176	0.638053	0.636826	0.636644	0.000638064
	MO_Ring_PSO_SCD	0.637732	0.641827	0.639416	0.639368	0.00125933
	DN-NSGAII	0.635705	0.637814	0.636208	0.635861	0.000705904
	Omni_Opt	0.635519	0.814801	0.663291	0.635652	0.0626625
	NSGAII	0.635394	0.63559	0.635479	0.635467	7.10054e-05
	SPEA2	0.635664	0.636443	0.635968	0.635912	0.000243205
rPSP	MOAGDE1	0.00154762	0.00199703	0.00176665	0.00176719	0.000146631
	MOAGDE	0.00370953	0.00482983	0.00426457	0.0042561	0.0003794
	MO_PSO_MM	0.00181719	0.0031347	0.00232199	0.00224401	0.000395088
	MO_Ring_PSO_SCD	0.00347106	0.00528569	0.00408594	0.00388757	0.000569731
	DN-NSGAII	0.00188032	0.00253046	0.00221002	0.00222399	0.000194867
	Omni_Opt	0.00177395	0.0375589	0.00745916	0.00205346	0.012447
	NSGAII	0.00131207	0.00251559	0.00175122	0.00162317	0.000413643
	SPEA2	0.00118562	0.00232898	0.00166095	0.00163761	0.000369314
IGDX	MOAGDE1	0.00154762	0.00199703	0.00176665	0.00176719	0.000146631
	MOAGDE	0.00370916	0.00482703	0.00426387	0.00425573	0.000378869
	MO_PSO_MM	0.00181698	0.00313468	0.00232183	0.00224394	0.000395103
	MO_Ring_PSO_SCD	0.00347086	0.00528561	0.00408577	0.00388734	0.000569744
	DN-NSGAII	0.00188032	0.00253046	0.00221002	0.00222399	0.000194867
	Omni_Opt	0.00177395	0.0375589	0.00745916	0.00205346	0.012447
	NSGAII	0.00131207	0.00251559	0.00175122	0.00162317	0.000413643
	SPEA2	0.00118562	0.00232479	0.00165866	0.0016334	0.000367973
IGDF	MOAGDE1	0.0019889	0.00233145	0.0021118	0.00209386	0.000102273
	MOAGDE	0.00562377	0.00770215	0.00690815	0.00705443	0.000725691
	MO_PSO_MM	0.00362419	0.00439403	0.0040068	0.00397033	0.000275802
	MO_Ring_PSO_SCD	0.00610914	0.00796947	0.00708316	0.00705426	0.000691005
	DN-NSGAII	0.00265425	0.00433891	0.00314122	0.00300628	0.000520852
	Omni_Opt	0.00216076	0.0384581	0.00782171	0.00227311	0.0126698
	NSGAII	0.00190304	0.00245468	0.00222824	0.00223329	0.00017465
	SPEA2	0.00226436	0.0030494	0.00271969	0.00272456	0.000236176

[truncated: 16 more sheets: Sheet11, Sheet12, Sheet13, Sheet14, Sheet15, Sheet16, Sheet17, Sheet18, Sheet19, Sheet20, Sheet21, Sheet22, Sheet23, Sheet24, Sheet25, Sheet26]
