# Supplementary material for: An improved differential evolution algorithm for multi-modal multi-objective optimization
Source: PeerJ Comput Sci. 2024 Mar 14;10:e1839. doi: 10.7717/peerj-cs.1839 (PMC11041989; doi:10.7717/peerj-cs.1839)
Supplement: Supplemental Information 1 [file peerj-cs-10-1839-s001.zip › code/Comparison results of four indicators mean value of MMF15_l benchmark.xlsx]

## Sheet: Sheet1
	最小值	最大值	均值	中位数	标准差
	0.265777	0.287064	0.276644	0.277089	0.00870165
	0.230037	0.266403	0.245735	0.240766	0.0156372
	0.237697	0.24705	0.241957	0.241124	0.00390602
	0.23535	0.242632	0.238883	0.238666	0.00298065
	0.220989	0.239367	0.229345	0.227678	0.00768151
	0.226889	0.235794	0.23047	0.228727	0.00402271
	0.224729	0.240415	0.233256	0.234624	0.00654468
	0.227217	0.248963	0.236764	0.234112	0.00925619
	0.0824773	0.0988315	0.0891533	0.086151	0.00730586
	0.129069	0.174332	0.153702	0.157705	0.018897
	0.124306	0.16756	0.144148	0.14058	0.018007
	0.118841	0.165665	0.137693	0.128572	0.021133
	0.216397	0.592656	0.369757	0.30022	0.168272
	0.232605	0.565793	0.366386	0.300759	0.150687
	0.213156	0.677492	0.470499	0.520849	0.195983
	0.283324	0.620707	0.44106	0.41915	0.139427
	0.082474	0.0988314	0.0891519	0.0861503	0.00730682
	0.129029	0.174277	0.153653	0.157652	0.0188905
	0.124294	0.16754	0.144132	0.140561	0.0180041
	0.118831	0.165639	0.137674	0.128551	0.0211284
	0.216397	0.275448	0.242874	0.236778	0.0248487
	0.232605	0.268347	0.247359	0.241124	0.0158384
	0.213156	0.276338	0.250665	0.262501	0.028321
	0.254661	0.312183	0.280822	0.275622	0.0240384
	0.143648	0.152182	0.147795	0.147556	0.00349184
	0.163093	0.165127	0.164057	0.16395	0.000837031
	0.161275	0.16482	0.162963	0.162794	0.00145704
	0.163889	0.168295	0.166153	0.166275	0.00180275
	0.205829	0.211988	0.208473	0.207603	0.00265736
	0.187214	0.202055	0.195873	0.19835	0.00653458
	0.192824	0.217241	0.205706	0.207052	0.0100563
	0.248205	0.290939	0.268893	0.267535	0.0174979
