# Supplementary material for: An improved differential evolution algorithm for multi-modal multi-objective optimization
Source: PeerJ Comput Sci. 2024 Mar 14;10:e1839. doi: 10.7717/peerj-cs.1839 (PMC11041989; doi:10.7717/peerj-cs.1839)
Supplement: Supplemental Information 1 [file peerj-cs-10-1839-s001.zip › code/Experimental data of parameter settings.xlsx]

## Sheet: Sheet2
IGDX	0.01	0.02	0.05	0.1	0.2	0.5	1	2	5	10	inf
MMF5	0.0570418	0.0561853	0.0606027	0.0702004	0.0632517	0.0482527	0.0465559	0.0458578	0.0496098	0.0453037	0.0450974
MMF1_e	0.219264	0.270373	0.201983	0.254314	0.27596	0.540076	0.465127	0.226414	0.36513	0.926948	0.975512
MMF15_l	0.0992554	0.102209	0.0913307	0.0886817	0.0873654	0.125698	0.146688	0.183964	0.161483	0.197796	0.151582
IGDF	0.01	0.02	0.05	0.1	0.2	0.5	1	2	5	10	inf
MMF5	0.00471295	0.00505607	0.00537266	0.00732292	0.00258126	0.00155447	0.00153535	0.00142368	0.0014966	0.0014781	0.00136654
MMF1_e	0.0137013	0.0103867	0.0175115	0.0244026	0.0387962	0.0560172	0.0728288	0.00703452	0.00538134	0.00654992	0.0044439
MMF15_l	0.163609	0.169396	0.167149	0.165285	0.14689	0.160184	0.164769	0.164669	0.163925	0.166267	0.156168
