# Supplementary material for: An improved differential evolution algorithm for multi-modal multi-objective optimization
Source: PeerJ Comput Sci. 2024 Mar 14;10:e1839. doi: 10.7717/peerj-cs.1839 (PMC11041989; doi:10.7717/peerj-cs.1839)
Supplement: Supplemental Information 1 [file peerj-cs-10-1839-s001.zip › code/main.m]

%% Add path

addpath(genpath('MM_testfunctions/'));%matlab 添加当前文件夹及子文件夹到工作路�?
addpath(genpath('Indicator_calculation/'));

clear all
clc
close all
global fname
% N_function=1;% number of test function；对前N_function个测试函数执行算�?
runtimes=3;% odd number  奇数

%% Initialize the parameters in MMO test functions
%for i_func= 1:N_function

eps=inf;
for i_func= 3 %对第i个函数进行测试
    switch i_func
        case 1
            fname='MMF1';  % function name
            n_obj=2;       % the dimensions of the decision space
            n_var=2;       % the dimensions of the objective space
            xl=[1 -1];     % the low bounds of the decision variables
            xu=[3 1];      % the up bounds of the decision variables
            repoint=[1.1,1.1]; % reference point used to calculate the Hypervolume, it is set to 1.1*(max value of f_i)
            N_ops=2;
        case 2
            fname='MMF2';
            n_obj=2;
            n_var=2;
            xl=[0 0];
            xu=[1 2];
            repoint=[1.1,1.1];
            N_ops=2;
        case 3
            fname='MMF4';
            n_obj=2;
            n_var=2;
            xl=[-1 0];
            xu=[1 2];
            repoint=[1.1,1.1];
            N_ops=2;
        case 4
            fname='MMF5';
            n_obj=2;
            n_var=2;
            xl=[1 -1];
            xu=[3 3];
            repoint=[1.1,1.1];
            N_ops=2;

        case 5
            fname='MMF7';
            n_obj=2;
            n_var=2;
            xl=[1 -1];
            xu=[3 1];
            repoint=[1.1,1.1];
            N_ops=2;
        case 6
            fname='MMF8';
            n_obj=2;
            n_var=2;
            xl=[-pi 0];
            xu=[pi 9];
            repoint=[1.1,1.1];
            N_ops=2;
        case 7
            fname='MMF10';  % function name
            n_obj=2;       % the dimensions of the decision space
            n_var=2;       % the dimensions of the objective space
            xl=[0.1 0.1];     % the low bounds of the decision variables
            xu=[1.1 1.1];      % the up bounds of the decision variables
            repoint=[1.21,13.2]; % reference point used to calculate the Hypervolume
            N_ops=1;
        case 8
            fname='MMF11';  % function name
            n_obj=2;       % the dimensions of the decision space
            n_var=2;       % the dimensions of the objective space
            xl=[0.1 0.1];     % the low bounds of the decision variables
            xu=[1.1 1.1];      % the up bounds of the decision variables
            repoint=[1.21,15.4];
            N_ops=1;
        case 9
            fname='MMF12';  % function name
            n_obj=2;       % the dimensions of the decision space
            n_var=2;       % the dimensions of the objective space
            xl=[0 0];     % the low bounds of the decision variables
            xu=[1 1];      % the up bounds of the decision variables
            repoint=[1.54,1.1];
            N_ops=1;
        case 10
            %*need to be modified
            fname='MMF13';  % function name
            n_obj=2;       % the dimensions of the decision space
            n_var=3;       % the dimensions of the objective space
            xl=[0.1 0.1 0.1];     % the low bounds of the decision variables
            xu=[1.1 1.1 1.1];      % the up bounds of the decision variables
            repoint=[1.54,15.4];
            N_ops=1;
        case 11
            fname='MMF14';  % function name
            n_obj=3;       % the dimensions of the decision space
            n_var=3;       % the dimensions of the objective space
            xl=[0 0 0];     % the low bounds of the decision variables
            xu=[1 1 1];      % the up bounds of the decision variables
            repoint=[2.2,2.2,2.2];
            N_ops=2;
        case 12
            fname='MMF15';  % function name
            n_obj=3;       % the dimensions of the decision space
            n_var=3;       % the dimensions of the objective space
            xl=[0 0 0];     % the low bounds of the decision variables
            xu=[1 1 1];      % the up bounds of the decision variables
            repoint=[2.5,2.5,2.5];
            N_ops=1;

        case 13
            fname='MMF1_e';  % function name
            n_obj=2;       % the dimensions of the decision space
            n_var=2;       % the dimensions of the objective space
            xl=[1 -20];     % the low bounds of the decision variables
            xu=[3 20];      % the up bounds of the decision variables
            repoint=[1.1,1.1];
            N_ops=2;
        case 14
            fname='MMF14_a';  % function name
            n_obj=3;
            n_var=3;
            xl=[0 0 0];
            xu=[1 1 1];
            repoint=[2.2,2.2,2.2];
            N_ops=2;
        case 15
            fname='MMF15_a';  % function name
            n_obj=3;
            n_var=3;
            xl=[0 0 0];
            xu=[1 1 1];
            repoint=[2.5,2.5,2.5];
            N_ops=1;

        case 16
            fname='MMF10_l';  % function name
            n_obj=2;       % the dimensions of the decision space
            n_var=2;       % the dimensions of the objective space
            xl=[0.1 0.1];     % the low bounds of the decision variables
            xu=[1.1 1.1];      % the up bounds of the decision variables
            repoint=[1.21,13.2]; % reference point used to calculate the Hypervolume
            N_ops=2;
        case 17
            fname='MMF11_l';  % function name
            n_obj=2;       % the dimensions of the decision space
            n_var=2;       % the dimensions of the objective space
            xl=[0.1 0.1];     % the low bounds of the decision variables
            xu=[1.1 1.1];      % the up bounds of the decision variables
            repoint=[1.21,15.4];
            N_ops=2;
        case 18
            fname='MMF12_l';  % function name
            n_obj=2;       % the dimensions of the decision space
            n_var=2;       % the dimensions of the objective space
            xl=[0 0];     % the low bounds of the decision variables
            xu=[1 1];      % the up bounds of the decision variables
            repoint=[1.54,1.1];
            N_ops=2;
        case 19
            %*need to be modified
            fname='MMF13_l';  % function name
            n_obj=2;       % the dimensions of the decision space
            n_var=3;       % the dimensions of the objective space
            xl=[0.1 0.1 0.1];     % the low bounds of the decision variables
            xu=[1.1 1.1 1.1];      % the up bounds of the decision variables
            repoint=[1.54,15.4];
            N_ops=2;
        case 20
            fname='MMF15_l';  % function name
            n_obj=3;       % the dimensions of the decision space
            n_var=3;       % the dimensions of the objective space
            xl=[0 0 0];     % the low bounds of the decision variables
            xu=[1 1 1];      % the up bounds of the decision variables
            repoint=[2.5,2.5,2.5];
            N_ops=2;
        case 21
            fname='MMF15_a_l';  % function name
            n_obj=3;
            n_var=3;
            xl=[0 0 0];
            xu=[1 1 1];
            repoint=[2.5,2.5,2.5];
            N_ops=2;
        case 22
            fname='MMF16_l1';  % function name
            n_obj=3;
            n_var=3;
            xl=[0 0 0];
            xu=[1 1 1];
            repoint=[2.5,2.5,2.5];
            N_ops=3;
        case 23
            fname='MMF16_l2';  % function name
            n_obj=3;
            n_var=3;
            xl=[0 0 0];
            xu=[1 1 1];
            repoint=[2.5,2.5,2.5];
            N_ops=3;
        case 24
            fname='MMF16_l3';  % function name
            n_obj=3;
            n_var=3;
            xl=[0 0 0];
            xu=[1 1 1];
            repoint=[2.5,2.5,2.5];
            N_ops=4;
    end
    %% Load reference PS and PF data
    load  (strcat([fname,'_Reference_PSPF_data']));
    %% Initialize the population size and the maximum evaluations
    popsize=200*N_ops;%the number of local and global PS to be obtained.
    Max_fevs=10000*N_ops;
    Max_Gen=fix(Max_fevs/popsize);

    for j=1:runtimes
        j
        %% Search the PSs using MO_PSO_MM
%         [ps,pf]=MO_PSO_MM(fname,xl,xu,n_obj,popsize,Max_Gen,PS);
%         %fname测试函数名，xl决策变量下界，xu决策变量上界，n_obj目标函数个数，popsize种群规模，Max_Gen�?��进化代数，PS Pareto解集
%         % Indicators
%         hyp=Hypervolume_calculation(pf,repoint);
%         IGDx=IGD_calculation(ps,PS);
%         IGDf=IGD_calculation(pf,PF);
%         CR=CR_calculation(ps,PS);
%         PSP=CR/IGDx;%
%         Indicator.MO_PSO_MM(j,:)=[1./PSP,1./hyp,IGDx,IGDf];
%         PSdata.MO_PSO_MM{j}=ps;
%         PFdata.MO_PSO_MM{j}=pf;%
%         clear ps pf hyp IGDx IGDf CR PSP
%         %% Search the PSs using MO_Ring_PSO_SCD
%         [ps,pf]=MO_Ring_PSO_SCD(fname,xl,xu,n_obj,popsize,Max_Gen);
%         % Indicators
%         hyp=Hypervolume_calculation(pf,repoint);
%         IGDx=IGD_calculation(ps,PS);
%         IGDf=IGD_calculation(pf,PF);
%         CR=CR_calculation(ps,PS);
%         PSP=CR/IGDx;%
%         Indicator.MO_Ring_PSO_SCD(j,:)=[1./PSP,1./hyp,IGDx,IGDf];
%         PSdata.MO_Ring_PSO_SCD{j}=ps;
%         PFdata.MO_Ring_PSO_SCD{j}=pf;%
%         clear ps pf hyp IGDx IGDf CR PSP
        %% Search the PSs using DN-NSGAII
%         [ps,pf]=DN_NSGAII(fname,xl,xu,n_obj,popsize,Max_Gen);
%         % Indicators
%         hyp=Hypervolume_calculation(pf,repoint);
%         IGDx=IGD_calculation(ps,PS);
%         IGDf=IGD_calculation(pf,PF);
%         CR=CR_calculation(ps,PS);
%         PSP=CR/IGDx;
%         Indicator.DN_NSGAII(j,:)=[1./PSP,1./hyp,IGDx,IGDf];
%         PSdata.DN_NSGAII{j}=ps;
%         PFdata.DN_NSGAII{j}=pf;
%         clear ps pf hyp IGDx IGDf CR PSP
        %% Search the PSs using Omni_Opt
%         [ps,pf]=Omni_Opt(fname,xl,xu,n_obj,popsize,Max_Gen);
%         % Indicators
%         hyp=Hypervolume_calculation(pf,repoint);
%         IGDx=IGD_calculation(ps,PS);
%         IGDf=IGD_calculation(pf,PF);
%         CR=CR_calculation(ps,PS);
%         PSP=CR/IGDx;
%         Indicator.Omni_Opt(j,:)=[1./PSP,1./hyp,IGDx,IGDf];
%         PSdata.Omni_Opt{j}=ps;
%         PFdata.Omni_Opt{j}=pf;
%         clear ps pf hyp IGDx IGDf CR PSP
        %% Search the PSs using NSGAII
%         [ps,pf]=NSGAII(fname,xl,xu,n_obj,popsize,Max_Gen);
%         % Indicators
%         hyp=Hypervolume_calculation(pf,repoint);
%         IGDx=IGD_calculation(ps,PS);
%         IGDf=IGD_calculation(pf,PF);
%         CR=CR_calculation(ps,PS);
%         PSP=CR/IGDx;%
%         Indicator.NSGAII(j,:)=[1./PSP,1./hyp,IGDx,IGDf];
%         PSdata.NSGAII{j}=ps;
%         PFdata.NSGAII{j}=pf;
%         clear ps pf hyp IGDx IGDf CR PSP
        %% Search the PSs using MOAGDE1
        [ps,pf]=MOAGDE1(fname,xl,xu,n_obj,popsize,Max_Gen,eps);
        % Indicators
        hyp=Hypervolume_calculation(pf,repoint);
        IGDx=IGD_calculation(ps,PS);
        IGDf=IGD_calculation(pf,PF);
        CR=CR_calculation(ps,PS);
        PSP=CR/IGDx;%
        Indicator.MOAGDE1(j,:)=[1./PSP,1./hyp,IGDx,IGDf];
        PSdata.MOAGDE1{j}=ps;
        PFdata.MOAGDE1{j}=pf;
        clear ps pf hyp IGDx IGDf CR PSP
        %% Search the PSs using MOAGDE
%         [ps,pf]=MOAGDE(fname,xl,xu,n_obj,n_var,popsize,Max_Gen);
%         % Indicators
%         hyp=Hypervolume_calculation(pf,repoint);
%         IGDx=IGD_calculation(ps,PS);
%         IGDf=IGD_calculation(pf,PF);
%         CR=CR_calculation(ps,PS);
%         PSP=CR/IGDx;%
%         Indicator.MOAGDE(j,:)=[1./PSP,1./hyp,IGDx,IGDf];
%         PSdata.MOAGDE{j}=ps;
%         PFdata.MOAGDE{j}=pf;
%         clear ps pf hyp IGDx IGDf CR PSP
        %% Search the PSs using SPEA2
%         [ps,pf]=SPEA2(fname,xl,xu,popsize,Max_Gen);
%         % Indicators
%         hyp=Hypervolume_calculation(pf,repoint);
%         IGDx=IGD_calculation(ps,PS);
%         IGDf=IGD_calculation(pf,PF);
%         CR=CR_calculation(ps,PS);
%         PSP=CR/IGDx;%
%         Indicator.SPEA2(j,:)=[1./PSP,1./hyp,IGDx,IGDf];
%         PSdata.SPEA2{j}=ps;
%         PFdata.SPEA2{j}=pf;%
%         clear ps pf hyp IGDx IGDf CR PSP
%         fprintf('Running test function: %s \n %d times \n', fname,j);
    end

    %% Choose one PS with the median indicators
%     % Choose one PS for MO_PSO_MM
%     choosen_In=Indicator.MO_PSO_MM(:,1);% Choose PS according to PSP (the fifth indicator) value
%     median_index=find(choosen_In==median(choosen_In));
%     choose_ps.MO_PSO_MM= PSdata.MO_PSO_MM{median_index};
%     choose_pf.MO_PSO_MM= PFdata.MO_PSO_MM{median_index};
%     clear choosen_In median_index
%     % Choose one PS for MO_Ring_PSO_SCD
%     choosen_In=Indicator.MO_Ring_PSO_SCD(:,1);% Choose PS according to PSP (the fifth indicator) value
%     median_index=find(choosen_In==median(choosen_In));
%     choose_ps.MO_Ring_PSO_SCD= PSdata.MO_Ring_PSO_SCD{median_index};
%     choose_pf.MO_Ring_PSO_SCD= PFdata.MO_Ring_PSO_SCD{median_index};
%     clear choosen_In median_index
%     % Choose one PS for DN_NSGAII
%     choosen_In=Indicator.DN_NSGAII(:,1);
%     median_index=find(choosen_In==median(choosen_In));
%     choose_ps.DN_NSGAII= PSdata.DN_NSGAII{median_index};
%     choose_pf.DN_NSGAII= PFdata.DN_NSGAII{median_index};
%     clear choosen_In median_index

    % Choose one PS for MOAGDE1
    choosen_In=Indicator.MOAGDE1(:,1);
    median_index=find(choosen_In==median(choosen_In));
    choose_ps.MOAGDE1= PSdata.MOAGDE1{median_index};
    choose_pf.MOAGDE1= PFdata.MOAGDE1{median_index};
    clear choosen_In median_index

%     % Choose one PS for MOAGDE
%     choosen_In=Indicator.MOAGDE(:,1);
%     median_index=find(choosen_In==median(choosen_In));
%     choose_ps.MOAGDE= PSdata.MOAGDE{median_index};
%     choose_pf.MOAGDE= PFdata.MOAGDE{median_index};
%     clear choosen_In median_index
% 
%     % Choose one PS for Omni_Opt
%     choosen_In=Indicator.Omni_Opt(:,1);
%     median_index=find(choosen_In==median(choosen_In));
%     choose_ps.Omni_Opt= PSdata.Omni_Opt{median_index};
%     choose_pf.Omni_Opt= PFdata.Omni_Opt{median_index};
%     clear choosen_In median_index
% 
%     % Choose one PS for NSGAII
%     choosen_In=Indicator.NSGAII(:,1);
%     median_index=find(choosen_In==median(choosen_In));
%     choose_ps.NSGAII= PSdata.NSGAII{median_index};
%     choose_pf.NSGAII= PFdata.NSGAII{median_index};
%     clear choosen_In median_index
%     % Choose one PS for SPEA2
%     choosen_In=Indicator.SPEA2(:,1);
%     median_index=find(choosen_In==median(choosen_In));
%     choose_ps.SPEA2= PSdata.SPEA2{median_index};
%     choose_pf.SPEA2= PFdata.SPEA2{median_index};
%     clear choosen_In median_index
    %% Calculate mean and std of the indicators
    % MO_PSO_MM--------------------------------------------------------------------------------------
%     Indicator.MO_PSO_MM(runtimes+1,:)=min(Indicator.MO_PSO_MM); %the minimum is the best
%     Indicator.MO_PSO_MM(runtimes+2,:)=max(Indicator.MO_PSO_MM); %the maximum is the worst
%     Indicator.MO_PSO_MM(runtimes+3,:)=mean(Indicator.MO_PSO_MM);
%     Indicator.MO_PSO_MM(runtimes+4,:)=median(Indicator.MO_PSO_MM);
%     Indicator.MO_PSO_MM(runtimes+5,:)=std(Indicator.MO_PSO_MM);
    % Generate Table data in the report
%     MO_PSO_MM_results.rPSP(i_func,:)=(Indicator.MO_PSO_MM(:,1))';%Talbe II data
%     MO_PSO_MM_results.rHV(i_func,:)=(Indicator.MO_PSO_MM(:,2))';%Talbe III data
%     MO_PSO_MM_results.IGDX(i_func,:)=(Indicator.MO_PSO_MM(:,3))';%Talbe IV data
%     MO_PSO_MM_results.IGDF(i_func,:)=(Indicator.MO_PSO_MM(:,4))';%Talbe V data
    % MO_Ring_PSO_SCD--------------------------------------------------------------------------------
%     Indicator.MO_Ring_PSO_SCD(runtimes+1,:)=min(Indicator.MO_Ring_PSO_SCD); %the minimum is the best
%     Indicator.MO_Ring_PSO_SCD(runtimes+2,:)=max(Indicator.MO_Ring_PSO_SCD); %the maximum is the worst
%     Indicator.MO_Ring_PSO_SCD(runtimes+3,:)=mean(Indicator.MO_Ring_PSO_SCD);
%     Indicator.MO_Ring_PSO_SCD(runtimes+4,:)=median(Indicator.MO_Ring_PSO_SCD);
%     Indicator.MO_Ring_PSO_SCD(runtimes+5,:)=std(Indicator.MO_Ring_PSO_SCD);
    % Generate Table data in the report
%     MO_Ring_PSO_SCD_results.rPSP(i_func,:)=(Indicator.MO_Ring_PSO_SCD(:,1))';%Talbe II data
%     MO_Ring_PSO_SCD_results.rHV(i_func,:)=(Indicator.MO_Ring_PSO_SCD(:,2))';%Talbe III data
%     MO_Ring_PSO_SCD_results.IGDX(i_func,:)=(Indicator.MO_Ring_PSO_SCD(:,3))';%Talbe IV data
%     MO_Ring_PSO_SCD_results.IGDF(i_func,:)=(Indicator.MO_Ring_PSO_SCD(:,4))';%Talbe V data
    % DN_NSGAII--------------------------------------------------------------------------------------
%     Indicator.DN_NSGAII(runtimes+1,:)=min(Indicator.DN_NSGAII); %the minimum is the best
%     Indicator.DN_NSGAII(runtimes+2,:)=max(Indicator.DN_NSGAII); %the maximum is the worst
%     Indicator.DN_NSGAII(runtimes+3,:)=mean(Indicator.DN_NSGAII);
%     Indicator.DN_NSGAII(runtimes+4,:)=median(Indicator.DN_NSGAII);
%     Indicator.DN_NSGAII(runtimes+5,:)=std(Indicator.DN_NSGAII);
    % Generate Table data in the report
%     DN_NSGAII_results.rPSP(i_func,:)=(Indicator.DN_NSGAII(:,1))';%Talbe II data
%     DN_NSGAII_results.rHV(i_func,:)=(Indicator.DN_NSGAII(:,2))';%Talbe III data
%     DN_NSGAII_results.IGDX(i_func,:)=(Indicator.DN_NSGAII(:,3))';%Talbe IV data
%     DN_NSGAII_results.IGDF(i_func,:)=(Indicator.DN_NSGAII(:,4))';%Talbe V data
    % Omni-opt--------------------------------------------------------------------------------------
%     Indicator.Omni_Opt(runtimes+1,:)=min(Indicator.Omni_Opt); %the minimum is the best
%     Indicator.Omni_Opt(runtimes+2,:)=max(Indicator.Omni_Opt); %the maximum is the worst
%     Indicator.Omni_Opt(runtimes+3,:)=mean(Indicator.Omni_Opt);
%     Indicator.Omni_Opt(runtimes+4,:)=median(Indicator.Omni_Opt);
%     Indicator.Omni_Opt(runtimes+5,:)=std(Indicator.Omni_Opt);
    % Generate Table data in the report
%     Omni_Opt_results.rPSP(i_func,:)=(Indicator.Omni_Opt(:,1))';%Talbe II data
%     Omni_Opt_results.rHV(i_func,:)=(Indicator.Omni_Opt(:,2))';%Talbe III data
%     Omni_Opt_results.IGDX(i_func,:)=(Indicator.Omni_Opt(:,3))';%Talbe IV data
%     Omni_Opt_results.IGDF(i_func,:)=(Indicator.Omni_Opt(:,4))';%Talbe V data
    % NSGAII--------------------------------------------------------------------------------------
%     Indicator.NSGAII(runtimes+1,:)=min(Indicator.NSGAII); %the minimum is the best
%     Indicator.NSGAII(runtimes+2,:)=max(Indicator.NSGAII); %the maximum is the worst
%     Indicator.NSGAII(runtimes+3,:)=mean(Indicator.NSGAII);
%     Indicator.NSGAII(runtimes+4,:)=median(Indicator.NSGAII);
%     Indicator.NSGAII(runtimes+5,:)=std(Indicator.NSGAII);
    % Generate Table data in the report
%     NSGAII_results.rPSP(i_func,:)=(Indicator.NSGAII(:,1))';%Talbe II data
%     NSGAII_results.rHV(i_func,:)=(Indicator.NSGAII(:,2))';%Talbe III data
%     NSGAII_results.IGDX(i_func,:)=(Indicator.NSGAII(:,3))';%Talbe IV data
%     NSGAII_results.IGDF(i_func,:)=(Indicator.NSGAII(:,4))';%Talbe V data
    % MOAGDE1--------------------------------------------------------------------------------------
    Indicator.MOAGDE1(runtimes+1,:)=min(Indicator.MOAGDE1); %the minimum is the best
    Indicator.MOAGDE1(runtimes+2,:)=max(Indicator.MOAGDE1); %the maximum is the worst
    Indicator.MOAGDE1(runtimes+3,:)=mean(Indicator.MOAGDE1);
    Indicator.MOAGDE1(runtimes+4,:)=median(Indicator.MOAGDE1);
    Indicator.MOAGDE1(runtimes+5,:)=std(Indicator.MOAGDE1);
    % Generate Table data in the report
    MOAGDE1_results.rPSP(i_func,:)=(Indicator.MOAGDE1(:,1))';%Talbe II data
    MOAGDE1_results.rHV(i_func,:)=(Indicator.MOAGDE1(:,2))';%Talbe III data
    MOAGDE1_results.IGDX(i_func,:)=(Indicator.MOAGDE1(:,3))';%Talbe IV data
    MOAGDE1_results.IGDF(i_func,:)=(Indicator.MOAGDE1(:,4))';%Talbe V data
    % MOAGDE--------------------------------------------------------------------------------------
%     Indicator.MOAGDE(runtimes+1,:)=min(Indicator.MOAGDE); %the minimum is the best
%     Indicator.MOAGDE(runtimes+2,:)=max(Indicator.MOAGDE); %the maximum is the worst
%     Indicator.MOAGDE(runtimes+3,:)=mean(Indicator.MOAGDE);
%     Indicator.MOAGDE(runtimes+4,:)=median(Indicator.MOAGDE);
%     Indicator.MOAGDE(runtimes+5,:)=std(Indicator.MOAGDE);
    % Generate Table data in the report
%     MOAGDE_results.rPSP(i_func,:)=(Indicator.MOAGDE(:,1))';%Talbe II data
%     MOAGDE_results.rHV(i_func,:)=(Indicator.MOAGDE(:,2))';%Talbe III data
%     MOAGDE_results.IGDX(i_func,:)=(Indicator.MOAGDE(:,3))';%Talbe IV data
%     MOAGDE_results.IGDF(i_func,:)=(Indicator.MOAGDE(:,4))';%Talbe V data
    % SPEA2--------------------------------------------------------------------------------------
%     Indicator.SPEA2(runtimes+1,:)=min(Indicator.SPEA2); %the minimum is the best
%     Indicator.SPEA2(runtimes+2,:)=max(Indicator.SPEA2); %the maximum is the worst
%     Indicator.SPEA2(runtimes+3,:)=mean(Indicator.SPEA2);
%     Indicator.SPEA2(runtimes+4,:)=median(Indicator.SPEA2);
%     Indicator.SPEA2(runtimes+5,:)=std(Indicator.SPEA2);
%     % Generate Table data in the report
%     SPEA2_results.rPSP(i_func,:)=(Indicator.SPEA2(:,1))';%Talbe II data
%     SPEA2_results.rHV(i_func,:)=(Indicator.SPEA2(:,2))';%Talbe III data
%     SPEA2_results.IGDX(i_func,:)=(Indicator.SPEA2(:,3))';%Talbe IV data
%     SPEA2_results.IGDF(i_func,:)=(Indicator.SPEA2(:,4))';%Talbe V data

    %% save resultdata
    %            save(strcat([fname,'PSPF_indicator_data']),'PSdata','PFdata','Indicator');
    clear PSdata PFdata Indicator
    %            save(strcat([fname,'ChoosenPSPFdata']),'choose_ps','choose_pf');
    %% Plot figure
    % MOAGDE1
    if size(choose_ps.MOAGDE1,2)==2
        figure(1)
        plot(choose_ps.MOAGDE1(:,1),choose_ps.MOAGDE1(:,2),'ro');
        hold on;
        plot(PS(:,1),PS(:,2),'b.');
        legend 'Obtained PS' 'True PS'

    elseif size(choose_ps.SPEA2,2)==3
        figure(1)
        plot3(choose_ps.SPEA2(:,1),choose_ps.SPEA2(:,2),choose_ps.SPEA2(:,3),'ro');
        hold on;
        plot3(PS(:,1),PS(:,2),PS(:,3),'b.');
        legend 'Obtained PS' 'True PS'

    end
    clear choose_ps
    if size(choose_pf.MOAGDE1,2)==2
        figure(2)
        plot(choose_pf.MOAGDE1(:,1),choose_pf.MOAGDE1(:,2),'ro');
        hold on;
        plot(PF(:,1),PF(:,2),'b.');
        legend 'Obtained PF' 'True PF'

    elseif size(choose_pf.SPEA2,2)==3
        figure(2)
        plot3(choose_pf.SPEA2(:,1),choose_pf.SPEA2(:,2),choose_pf.SPEA2(:,3),'ro');
        hold on;
        plot3(PF(:,1),PF(:,2),PF(:,3),'b.');
        legend 'Obtained PF' 'True PF'

    end
    clear choose_pf
end

%% 结果写入excel
rHV=zeros(1,runtimes+5);
rPSP=zeros(1,runtimes+5);
IGDX=zeros(1,runtimes+5);
IGDF=zeros(1,runtimes+5);
rHV(1,:)=MOAGDE1_results.rHV(i_func,:);
% rHV(2,:)=MOAGDE_results.rHV(i_func,:);
% rHV(3,:)=MO_PSO_MM_results.rHV(i_func,:);
% rHV(4,:)=MO_Ring_PSO_SCD_results.rHV(i_func,:);
% rHV(5,:)=DN_NSGAII_results.rHV(i_func,:);
% rHV(6,:)=Omni_Opt_results.rHV(i_func,:);
% rHV(7,:)=NSGAII_results.rHV(i_func,:);
% rHV(8,:)=SPEA2_results.rHV(i_func,:);

rPSP(1,:)=MOAGDE1_results.rPSP(i_func,:);
% rPSP(2,:)=MOAGDE_results.rPSP(i_func,:);
% rPSP(3,:)=MO_PSO_MM_results.rPSP(i_func,:);
% rPSP(4,:)=MO_Ring_PSO_SCD_results.rPSP(i_func,:);
% rPSP(5,:)=DN_NSGAII_results.rPSP(i_func,:);
% rPSP(6,:)=Omni_Opt_results.rPSP(i_func,:);
% rPSP(7,:)=NSGAII_results.rPSP(i_func,:);
% rPSP(8,:)=SPEA2_results.rPSP(i_func,:);

IGDX(1,:)=MOAGDE1_results.IGDX(i_func,:);
% IGDX(2,:)=MOAGDE_results.IGDX(i_func,:);
% IGDX(3,:)=MO_PSO_MM_results.IGDX(i_func,:);
% IGDX(4,:)=MO_Ring_PSO_SCD_results.IGDX(i_func,:);
% IGDX(5,:)=DN_NSGAII_results.IGDX(i_func,:);
% IGDX(6,:)=Omni_Opt_results.IGDX(i_func,:);
% IGDX(7,:)=NSGAII_results.IGDX(i_func,:);
% IGDX(8,:)=SPEA2_results.IGDX(i_func,:);

IGDF(1,:)=MOAGDE1_results.IGDF(i_func,:);
% IGDF(2,:)=MOAGDE_results.IGDF(i_func,:);
% IGDF(3,:)=MO_PSO_MM_results.IGDF(i_func,:);
% IGDF(4,:)=MO_Ring_PSO_SCD_results.IGDF(i_func,:);
% IGDF(5,:)=DN_NSGAII_results.IGDF(i_func,:);
% IGDF(6,:)=Omni_Opt_results.IGDF(i_func,:);
% IGDF(7,:)=NSGAII_results.IGDF(i_func,:);
% IGDF(8,:)=SPEA2_results.IGDF(i_func,:);

output=[rHV;rPSP;IGDX;IGDF]
