# Supplementary material for: An improved differential evolution algorithm for multi-modal multi-objective optimization
Source: PeerJ Comput Sci. 2024 Mar 14;10:e1839. doi: 10.7717/peerj-cs.1839 (PMC11041989; doi:10.7717/peerj-cs.1839)
Supplement: Supplemental Information 1 [file peerj-cs-10-1839-s001.zip › code/MM_testfunctions/functions/MMF1.m]

function y = MMF1(x)
% 1<=x1<=3    -1<=x2<=1
    y=zeros(2,1);
    x(1)=abs((x(1)-2));
    y(1)      = x(1);             
    y(2)      = 1.0 - sqrt(x(1)) + 2.0*(x(2)-sin(6*pi*x(1)+pi))^2;
 
end
