# Supplementary material for: An improved differential evolution algorithm for multi-modal multi-objective optimization
Source: PeerJ Comput Sci. 2024 Mar 14;10:e1839. doi: 10.7717/peerj-cs.1839 (PMC11041989; doi:10.7717/peerj-cs.1839)
Supplement: Supplemental Information 1 [file peerj-cs-10-1839-s001.zip › code/MM_testfunctions/functions/MMF1_e.m]

function y = MMF1_e(x)

% 1<=x1<=3    -1<=x2<=1
% x       number_of_point * number_of_decision_var
% y       number_of_point * number_of_objective 

    left_index=find(x(:,1)<2);
    right_index=find(x(:,1)>=2);
    y(left_index,1)      = 2-x(left_index,1);
    y(right_index,1)      = x(right_index,1)-2;
    y(left_index,2)=1.0 - sqrt(2-x(left_index,1)) + 2.0*(x(left_index,2)-sin(6*pi*(2-x(left_index,1))+pi)).^2;
    y(right_index,2)=1.0 - sqrt(x(right_index,1)-2) + 2.0*(x(right_index,2)-exp(x(right_index,1)).*sin(6*pi*(x(right_index,1)-2)+pi)).^2;
end
