# Supplementary material for: An improved differential evolution algorithm for multi-modal multi-objective optimization
Source: PeerJ Comput Sci. 2024 Mar 14;10:e1839. doi: 10.7717/peerj-cs.1839 (PMC11041989; doi:10.7717/peerj-cs.1839)
Supplement: Supplemental Information 1 [file peerj-cs-10-1839-s001.zip › code/MM_testfunctions/functions/MMF11_l.m]

function y=MMF11_l(x)
% 0.1<=x1<=1.1    0.1<=x2<=1.1
% 1 Global PS and num_of_peak-1 local PSs
 y=zeros(2,1);
 num_of_peak=2;
 x1=x(1);
 x2=x(2);
 temp1=(sin(num_of_peak*pi.*x2)).^6;
 temp2=exp(-2*log10(2).*((x2-0.1)/0.8).^2);
 g=2-temp2.*temp1;
 y(1)=x1;
 y(2)=g/x1;
end
% Niching Without Niching Parameters: Particle Swarm Optimization Using a Ring Topology
%        Multi-objective Genetic Algorithms: Problem Difficulties and Construction of Test Problems
