# Supplementary material for: An improved differential evolution algorithm for multi-modal multi-objective optimization
Source: PeerJ Comput Sci. 2024 Mar 14;10:e1839. doi: 10.7717/peerj-cs.1839 (PMC11041989; doi:10.7717/peerj-cs.1839)
Supplement: Supplemental Information 1 [file peerj-cs-10-1839-s001.zip › code/MM_testfunctions/functions/MMF12.m]

function y=MMF12(x)
% 0<=x1<=1    0<=x2<=1
% Discontinuous PF
q=4;%
Alfa=2;%
 
 y=zeros(2,1);
 y(1)=x(1);%
%  g=1+10*x(2);%
%  g=2-exp(-((x(2)-0.2)/0.004).^2)-0.8*exp(-((x(2)-0.6)/0.4).^2);
num_of_peak=2;
 g=2-((sin(num_of_peak*pi.*x(2))).^6)*(exp(-2*log10(2).*((x(2)-0.1)/0.8).^2));
 h=1-(y(1)/g)^Alfa-(y(1)/g)*sin(2*pi*q*y(1));
 y(2)=g*h;
 
end
% Multi-objective Genetic Algorithms: Problem Difficulties and
%Construction of Test Problems  P15
