# Supplementary material for: An improved differential evolution algorithm for multi-modal multi-objective optimization
Source: PeerJ Comput Sci. 2024 Mar 14;10:e1839. doi: 10.7717/peerj-cs.1839 (PMC11041989; doi:10.7717/peerj-cs.1839)
Supplement: Supplemental Information 1 [file peerj-cs-10-1839-s001.zip › code/MM_testfunctions/functions/MMF13.m]

function y=MMF13(x)
% 0.1<=x1<=1.1    0.1<=x2<=1.1  0.1<=x3<=1.1
% 1global PS and 1 local PS, PSs are non-liner 


    y=zeros(2,1);
    g=2-exp(-2*log10(2)*((x(2)+sqrt(x(3))-0.1)/0.8).^2)*(sin(2*pi*(x(2)+sqrt(x(3)))))^6;
    y(1)=x(1);
    y(2)=g/x(1);
% %%
end

% Multi-objective Genetic Algorithms: Problem Difficulties and Construction of Test Problems
