# Supplementary material for: An improved differential evolution algorithm for multi-modal multi-objective optimization
Source: PeerJ Comput Sci. 2024 Mar 14;10:e1839. doi: 10.7717/peerj-cs.1839 (PMC11041989; doi:10.7717/peerj-cs.1839)
Supplement: Supplemental Information 1 [file peerj-cs-10-1839-s001.zip › code/MM_testfunctions/functions/MMF2.m]

function f = MMF2(x)
% 0<=x1<= 1  0<=x2<=2
   f=zeros(2,1);
    if x(2)>1
        x(2)=x(2)-1;
    end
    f(1)      = x(1);  
    y2=x(2)-x(1)^0.5;
    f(2)      = 1.0 - sqrt(x(1)) + 2*((4*y2^2)-2*cos(20*y2*pi/sqrt(2))+2);
 
end
