# Supplementary material for: An improved differential evolution algorithm for multi-modal multi-objective optimization
Source: PeerJ Comput Sci. 2024 Mar 14;10:e1839. doi: 10.7717/peerj-cs.1839 (PMC11041989; doi:10.7717/peerj-cs.1839)
Supplement: Supplemental Information 1 [file peerj-cs-10-1839-s001.zip › code/MM_testfunctions/functions/MMF4.m]

function f = MMF4(x)
% -1<=x1<= 1  0<=x2<=2
   f=zeros(2,1);
    if x(2)>1
        x(2)=x(2)-1;
    end
    f(1)      = abs(x(1));  
    f(2)      = 1.0 - (x(1))^2 + 2*(x(2)-sin(pi*abs(x(1))))^2;

end
