# Supplementary material for: An improved differential evolution algorithm for multi-modal multi-objective optimization
Source: PeerJ Comput Sci. 2024 Mar 14;10:e1839. doi: 10.7717/peerj-cs.1839 (PMC11041989; doi:10.7717/peerj-cs.1839)
Supplement: Supplemental Information 1 [file peerj-cs-10-1839-s001.zip › code/MM_testfunctions/functions/MMF7.m]

function Obj = MMF7(Var)
% 1<=x1<=3    -1<=x2<=1
   
   Obj = zeros(2,1);
   Var(1)= abs(Var(1)-2);  
   Obj(1)     = Var(1);             
   Obj(2)      = 1.0 - sqrt( Var(1)) +(Var(2)-(0.3*(Var(1).^2)*cos(24*pi*Var(1)+4*pi)+0.6*Var(1))*sin(6*pi*Var(1)+pi)).^2;
end
