# Supplementary material for: An improved differential evolution algorithm for multi-modal multi-objective optimization
Source: PeerJ Comput Sci. 2024 Mar 14;10:e1839. doi: 10.7717/peerj-cs.1839 (PMC11041989; doi:10.7717/peerj-cs.1839)
Supplement: Supplemental Information 1 [file peerj-cs-10-1839-s001.zip › code/MM_testfunctions/functions/MMF8.m]

function Obj = MMF8(Var)
% -pi<x1<pi    0<=x2<=9
   
   Obj = zeros(2,1);
   if Var(2)>4
        Var(2)=Var(2)-4;
   end
  Obj(1)      = sin(abs(Var(1)));             
  Obj(2)    = sqrt(1.0 - (sin(abs(Var(1)))).^2) + 2.0*(Var(2)-(sin(abs(Var(1)))+abs(Var(1)))).^2;
end
