# Supplementary material for: An improved differential evolution algorithm for multi-modal multi-objective optimization
Source: PeerJ Comput Sci. 2024 Mar 14;10:e1839. doi: 10.7717/peerj-cs.1839 (PMC11041989; doi:10.7717/peerj-cs.1839)
Supplement: Supplemental Information 1 [file peerj-cs-10-1839-s001.zip › code/MM_testfunctions/Readme.txt]

This is the CEC Multimodal multiobjective optimization (MMO) test problem suite.
----------------------------------------------------------------------------
In the file folder "MMO test problems"
functions: the matlab codes of the test problems
Reference_PSPF_data: the reference PSs and PFs data of the test problems

----------------------------------------------------------------------------

The codes are available on https://github.com/P-N-Suganthan and http://www5.zzu.edu.cn/ecilab/info/1036/1163.htm

Please cite the Technical Report "J. J. Liang, P. N. Suganthan, B. Y. Qu, D. W. Gong, and C. T. Yue, Problem definitions and evaluation criteria for the CEC 2020 special session on multimodal multiobjective optimization, Technical Report, Computational Intelligence Laboratory, Zhengzhou University
Any question, please contact zzuyuecaitong@163.com.
----------------------------------------------------------------------------


Please refer to the following references for MMO.

1.K. Deb, ¡°Multi-Objective Genetic Algorithms: Problem Difficulties and Construction of Test Problems,¡± Evolutionary Computation, vol. 7, no. 3, pp. 205-230, 1999.
2.K. Deb, and S. Tiwari, ¡°Omni-Optimizer: A Procedure for Single and Multi-Objective Optimization,¡± International Conference on Evolutionary Multi-Criterion Optimization, pp. 47-61, 2005.
3.H. Ishibuchi, Y. Hitotsuyanagi, N. Tsukamoto, and Y. Nojima, Many-objective test problems to visually examine the behavior of multiobjective evolution in a decision space, International Conference on Parallel Problem Solving from Nature, pp. 91-100, 2010.
4.H. Ishibuchi, N. Akedo, and Y. Nojima, A many-objective test problem for visually examining diversity maintenance behavior in a decision space, Genetic and Evolutionary Computation Conference  pp. 649-656, 2011.
5.H. Ishibuchi, M. Yamane, N. Akedo, and Y. Nojima, Many-objective and many-variable test problems for visual examination of multiobjective search, IEEE Congress on Evolutionary Computation, pp. 1491-1498, 2013.
6.H. Masuda, Y. Nojima, and H. Ishibuchi, ¡°Visual examination of the behavior of EMO algorithms for many-objective optimization with many decision variables,¡± IEEE Congress on Evolutionary Computation, pp. 2633-2640, 2014.
7.J. J. Liang, C. T. Yue, and B. Y. Qu, ¡°Multimodal multi-objective optimization: A preliminary study¡±, IEEE Congress on Evolutionary Computation 2016, pp. 2454-2461, 2016.
8.P. Kerschke, H. Wang, M. Preuss, C. Grimme, A. Deutz, H. Trautmann, and M. Emmerich, ¡°Towards Analyzing Multimodality of Multiobjective Landscapes,¡± International Conference on Parallel Problem Solving from Nature, pp. 962-972, 2016.
9.T. Tusar, D. Brockhoff, N. Hansen, and A. Auger, ¡°COCO: The Bi-Objective Black Box Optimization Benchmarking (Bbob-Biobj) Test Suite,¡± arXiv preprint arXiv:1604.00359, 2016.
10.P. Kerschke, and C. Grimme, ¡°An Expedition to Multimodal Multi-Objective Optimization Landscapes,¡± International Conference on Evolutionary Multi-Criterion Optimization, pp. 329-343, 2017.
11.C. T. Yue, B. Y. Qu, and J. J. Liang, ¡°A Multiobjective Particle Swarm Optimizer Using Ring Topology for Solving Multimodal Multiobjective Problems¡±, IEEE Transactions on Evolutionary Computation, vol. 22, no. 5, pp. 805-817, 2018.
12.R. Tanabe, H. Ishibuchi, A Decomposition-Based Evolutionary Algorithm for Multi-modal Multi-objective Optimization, International Conference on Parallel Problem Solving from Nature, pp. 249-261, 2018.
13.Liu Y, Ishibuchi H, Nojima Y, et al. A Double-Niched Evolutionary Algorithm and Its Behavior on Polygon-Based Problems, International Conference on Parallel Problem Solving from Nature, pp. 262-273, 2018.
14.J. J. Liang, Q. Q. Guo, C. T. Yue, B. Y. Qu and K. J. Yu, ¡°A Self-Organizing Multi-Objective Particle Swarm Optimization Algorithm for Multimodal Multi-Objective Problems¡±, International Conference on Swarm Intelligence, pp. 550-560, 2018.
15.Y. Liu, G. G. Yen and D. Gong, A Multi-Modal Multi-Objective Evolutionary Algorithm Using Two-Archive and Recombination Strategies, IEEE Transactions on Evolutionary Computation, 2018, Early Access. DOI: 10.1109/TEVC.2018.2879406 (Codes are available on https://github.com/yiping0liu/TriMOEA-TAnR)
16.C. T. Yue, J. J. Liang, B. Y. Qu, K. J. Yu, and H. Song, "Multimodal Multiobjective Optimization in Feature Selection," in IEEE Congress on Evolutionary Computation, 2019, pp. 302-309.
17.C. T. Yue, B. Y. Qu, K. J. Yu, J. J. Liang, and X. Li, "A Novel Scalable Test Problem Suite for Multimodal Multiobjective Optimization," Swarm and Evolutionary Computation, vol. 48, no. 2019, pp. 62-71, 2019.
