# Supplementary material for: An improved differential evolution algorithm for multi-modal multi-objective optimization
Source: PeerJ Comput Sci. 2024 Mar 14;10:e1839. doi: 10.7717/peerj-cs.1839 (PMC11041989; doi:10.7717/peerj-cs.1839)
Supplement: Supplemental Information 1 [file peerj-cs-10-1839-s001.zip › code/MO_PSO_MM.m]

function [ps,pf]=MO_PSO_MM(func_name,VRmin,VRmax,n_obj,Particle_Number,Max_Gen,PS)

% MO_PSO_MM: A Self-organizing Multi-objective Particle Swarm Optimization
% Algorithm for Multimodal Multi-objective Problems,ICSI2018.
% Authors:Jing Liang, Qianqian Guo, Caitong Yue, Boyang Qu, Kunjie Yu,
%% Input:
%                      Dimension                    Description
%      func_name       1 x length function name     the name of test function     
%      VRmin           1 x n_var                    low bound of decision variable
%      VRmax           1 x n_var                    up bound of decision variable
%      n_obj           1 x 1                        dimensions of objective space
%      Particle_Number 1 x 1                        population size
%      Max_Gen         1 x 1                        maximum  generations

%% Output:
%                     Description
%      ps             Pareto set
%      pf             Pareto front
%%  Reference 
% Reference: [1]Jing Liang, Qianqian Guo, Caitong Yue, Boyang Qu, Kunjie Yu, "A Self-organizing Multi-objective Particle Swarm Optimization
%               Algorithm for Multimodal Multi-objective Problems".ICSI2018
%            [2]Caitong Yue, Boyang Qu and Jing Liang, "A Multi-objective Particle Swarm Optimizer Using Ring Topology for Solving Multimodal Multi-objective Problems",  IEEE Transactions on Evolutionary Computation, 2017.       
%            [3]Jing Liang, Caitong Yue, and Boyang Qu, �� Multimodal multi-objective optimization: A preliminary study��, IEEE Congress on Evolutionary Computation 2016, pp. 2454-2461, 2016.

%% Initialize parameters
    n_var=size(VRmin,2);               %Obtain the dimensions of decision space
    Max_FES=Max_Gen*Particle_Number;   %Maximum fitness evaluations
     n_PBA=5;                           %Maximum size of PBA. The algorithm will perform better without the size limit of PBA. But it will time consuming.
     n_NBA=Particle_Number;                         %Maximum size of NBA   
    cc=[2.05 2.05];                    %Acceleration constants
    iwt=0.7298;                        %Inertia weight
    pr0=[0.2 0.05];                      % Set the probability of elite learning  
%% Initialize particles' positions and velocities
    mv=0.5*(VRmax-VRmin);
    VRmin=repmat(VRmin,Particle_Number,1);
    VRmax=repmat(VRmax,Particle_Number,1);
    Vmin=repmat(-mv,Particle_Number,1);
    Vmax=-Vmin;
    pos=VRmin+(VRmax-VRmin).*rand(Particle_Number,n_var); %initialize the positions of the particles
    vel=Vmin+2.*Vmax.*rand(Particle_Number,n_var);        %initialize the velocities of the particles
%% Evaluate the population
    fitness=zeros(Particle_Number,n_obj);
    for i=1:Particle_Number;
        fitness(i,:)=feval(func_name,pos(i,:));
    end
    fitcount=Particle_Number;            % count the number of fitness evaluations
    particle=[pos,fitness];              %put positions and velocities in one matrix
%% Initialize personal best archive PBA and best archive NBA
    row_of_cell=ones(1,Particle_Number); % the number of row in each cell
    col_of_cell=size(particle,2);        % the number of column in each cell
    PBA=mat2cell(particle,row_of_cell,col_of_cell);
    NBA=particle;
%% Parameter settings of SOM
% rowDim - The number of the neurons every row in the competitive 
% clumnDim - The The number of the neurons every column in the competitive
if n_obj==2
    rowDim=1;
    colDim=Particle_Number;
    unitSize= rowDim*colDim;
    initNeiRad=sqrt(colDim^2+rowDim^2)/2;% Initial learning radius
elseif n_obj==3
    rowDim=20;
    colDim=Particle_Number/rowDim;
    unitSize= rowDim*colDim;
    initNeiRad=sqrt(colDim^2+rowDim^2)/2;
end
unitWeis=pos(1:unitSize,1:n_var); % Initial weight vector for the units of SOM
%% Calculate the distances between each pair of units
unitLabel=reshape(1:unitSize,colDim,rowDim)';
disMatrix=zeros(unitSize,unitSize);
for i=1:unitSize
    for j=1:unitSize
        [a,b]=find(unitLabel==i);
        [c,d]=find(unitLabel==j);
        rad=sqrt((a-c)^2+(b-d)^2);
        disMatrix(i,j)=rad;
    end
end

%% Determine the neighborhood index for each unit
[~,I]=sort(disMatrix,1);
initLearnRate=0.7;
neiSize=5;%set the neighbors particles more than 5
%% Sort the non-dominated particles as rep
particle=non_domination_scd_sort(particle(:,1:n_var+n_obj), n_obj, n_var);%non-dominated sort method with special crowding distance proposed by Yue Cai Tong
firstfront_all=length(find(particle(:,5)==1));  
rep=particle(1:firstfront_all,:);
leader_NBA=NBA;
%% LOOP
for gen=1:Max_Gen
    %% update SOM and partition population and leader_NBA
    learnSet=pos;
    if ~isempty(learnSet)
        [unitWeis,ind2unit,unit2ind,nbests2unit,unit2nbests]=SOMOperator(pos,Particle_Number, leader_NBA(:,1:n_var),learnSet,unitSize,disMatrix,unitWeis,initLearnRate,initNeiRad,gen,Max_Gen);
    end  
 

    for i=1:Particle_Number
         % Assign the neighbors for i-th individual
        unit=ind2unit(i);
        idx_i=I(:,unit);
        neiIdx_i=[];
        for ii=1:unitSize
        num_rep_neurn(ii)=length(unit2nbests{ii});
        end

        for H=1:unitSize
        num_r=sum(num_rep_neurn(idx_i(1:H)));
        if num_r>=neiSize
        break;
        end
        end

        for j=1:H
            neiIdx_i=[neiIdx_i;unit2nbests{idx_i(j),1}];
        end
        % Determine the Optional leaders (nbest) for current individual
        nei_nbests= leader_NBA(neiIdx_i,:);
        NBEST = non_domination_scd_sort(nei_nbests(:,1:n_var+n_obj), n_obj, n_var);
        nbest=NBEST(1,:);% select the sorted firt one in NBEST as leader
        pr=pr0(1)-(pr0(1)-pr0(2))*gen/Max_Gen;  
        % Choose the first particle in PBA_k as pbest
            PBA_k=PBA{i,1};       %PBA_k contains the history positions of particle_k
            pbest=PBA_k(1,:);     %Choose the first one     
        % Update velocities 
            vel(i,:)=iwt.*vel(i,:)+cc(1).*rand(1,n_var).*(pbest(1,1:n_var)-pos(i,:))+cc(2).*rand(1,n_var).*(nbest(1,1:n_var)-pos(i,:)); 
        % Make sure that velocities are in the setting bounds.
            vel(i,:)=(vel(i,:)>mv).*mv+(vel(i,:)<=mv).*vel(i,:); 
            vel(i,:)=(vel(i,:)<(-mv)).*(-mv)+(vel(i,:)>=(-mv)).*vel(i,:);
        % Update positions
            pos(i,:)=pos(i,:)+vel(i,:);
            %%%%%%%%%%Elite learning
             if rand<pr;
                 jj=randperm(n_var,1);
              pos(i,jj) = nbest(1,jj) + (VRmax(2,jj)-VRmax(1,jj)) .* normrnd(0,pr^2); 
             end
            %%%%%%%%%%%%%%%%
        % Make sure that positions are in the setting bounds.
            pos(i,:)=((pos(i,:)>=VRmin(1,:))&(pos(i,:)<=VRmax(1,:))).*pos(i,:)...
                +(pos(i,:)<VRmin(1,:)).*(VRmin(1,:)+0.25.*(VRmax(1,:)-VRmin(1,:)).*rand(1,n_var))+(pos(i,:)>VRmax(1,:)).*(VRmax(1,:)-0.25.*(VRmax(1,:)-VRmin(1,:)).*rand(1,n_var));
        % Evaluate the population
            fitness(i,:)=feval(func_name,pos(i,1:n_var));
            fitcount=fitcount+1;
            particle(i,1:n_var+n_obj)=[pos(i,:),fitness(i,:)];
        %% Update PBA
             PBA_k=[PBA_k(:,1:n_var+n_obj);particle(i,1:n_var+n_obj)];                    
             PBA_k = non_domination_scd_sort(PBA_k(:,1:n_var+n_obj), n_obj, n_var);
            % Optional operation. Limit the size of PBA to save time.
             if size(PBA_k,1)>n_PBA
                 PBA{i,1}=PBA_k(1:n_PBA,:);
             else
                 PBA{i,1}=PBA_k;
             end
    end
   particle=[pos fitness];
        %% Update NBA
         tempNBA=[NBA(:,1:n_var+n_obj);particle];
           tempNBA=unique(tempNBA,'rows','stable');
         tempNBA=non_domination_scd_sort(tempNBA(:,1:n_var+n_obj), n_obj, n_var);
         % Optional operation. Limit the size of NBA to save time.
             if size(tempNBA,1)>n_NBA
                 NBA=tempNBA(1:n_NBA,:);
             else
                NBA=tempNBA;
             end     
    
    if fitcount>Max_FES
        break;
    end
  leader_NBA=NBA(1:Particle_Number,:); 
  
 
end

%% Output ps and pf
    tempEXA=NBA;                     
    tempEXA=non_domination_scd_sort(tempEXA(:,1:n_var+n_obj), n_obj, n_var);
     if size(tempEXA,1)>n_NBA
         EXA=tempEXA(1:n_NBA,:);
     else
        EXA=tempEXA;
     end
   tempindex=find(EXA(:,n_var+n_obj+1)==1);% Find the index of the first rank particles
   ps=EXA(tempindex,1:n_var);
   pf=EXA(tempindex,n_var+1:n_var+n_obj);
end


function f = non_domination_scd_sort(x, n_obj, n_var)
% non_domination_scd_sort:  sort the population according to non-dominated relationship and special crowding distance
%% Input��
%                      Dimension                      Description
%      x               num_particle x n_var+n_obj     population to be sorted     
%      n_obj           1 x 1                          dimensions of objective space
%      n_var           1 x 1                          dimensions of decision space

%% Output:
%              Dimension                                  Description
%      f       N_particle x (n_var+n_obj+4)               Sorted population  
%    in f      the (n_var+n_obj+1)_th column stores the front number
%              the (n_var+n_obj+2)_th column stores the special crowding distance   
%              the (n_var+n_obj+3)_th column stores the crowding distance in decision space
%              the (n_var+n_obj+4)_th column stores the crowding distance in objective space


    [N_particle, ~] = size(x);% Obtain the number of particles

% Initialize the front number to 1.
    front = 1;

% There is nothing to this assignment, used only to manipulate easily in
% MATLAB.
    F(front).f = [];
    individual = [];

%% Non-Dominated sort. 

    for i = 1 : N_particle
        % Number of individuals that dominate this individual
        individual(i).n = 0; 
        % Individuals which this individual dominate
        individual(i).p = [];
        for j = 1 : N_particle
            dom_less = 0;
            dom_equal = 0;
            dom_more = 0;
            for k = 1 : n_obj
                if (x(i,n_var + k) < x(j,n_var + k))
                    dom_less = dom_less + 1;
                elseif (x(i,n_var + k) == x(j,n_var + k))  
                    dom_equal = dom_equal + 1;
                else
                    dom_more = dom_more + 1;
                end
            end
            if dom_less == 0 && dom_equal ~= n_obj
                individual(i).n = individual(i).n + 1;
            elseif dom_more == 0 && dom_equal ~= n_obj
                individual(i).p = [individual(i).p j];
            end
        end   
        if individual(i).n == 0
            x(i,n_obj + n_var + 1) = 1;
            F(front).f = [F(front).f i];
        end
    end
% Find the subsequent fronts
    while ~isempty(F(front).f)
       Q = [];
       for i = 1 : length(F(front).f)
           if ~isempty(individual(F(front).f(i)).p)
                for j = 1 : length(individual(F(front).f(i)).p)
                    individual(individual(F(front).f(i)).p(j)).n = ...
                        individual(individual(F(front).f(i)).p(j)).n - 1;
                    if individual(individual(F(front).f(i)).p(j)).n == 0
                        x(individual(F(front).f(i)).p(j),n_obj + n_var + 1) = ...
                            front + 1;
                        Q = [Q individual(F(front).f(i)).p(j)];
                    end
               end
           end
       end
       front =  front + 1;
       F(front).f = Q;
    end
% Sort the population according to the front number
    [~,index_of_fronts] = sort(x(:,n_obj + n_var + 1));
    for i = 1 : length(index_of_fronts)
        sorted_based_on_front(i,:) = x(index_of_fronts(i),:);
    end
    current_index = 0;

%% SCD. Special Crowding Distance

    for front = 1 : (length(F) - 1)
  
        crowd_dist_obj = 0;
        y = [];
        previous_index = current_index + 1;
        for i = 1 : length(F(front).f)
            y(i,:) = sorted_based_on_front(current_index + i,:);%put the front_th rank into y
        end
        current_index = current_index + i;
   % Sort each individual based on the objective
        sorted_based_on_objective = [];
        for i = 1 : n_obj+n_var
            [sorted_based_on_objective, index_of_objectives] = ...
                sort(y(:,i));
            sorted_based_on_objective = [];
            for j = 1 : length(index_of_objectives)
                sorted_based_on_objective(j,:) = y(index_of_objectives(j),:);
            end
            f_max = ...
                sorted_based_on_objective(length(index_of_objectives), i);
            f_min = sorted_based_on_objective(1,  i);

            if length(index_of_objectives)==1
                y(index_of_objectives(1),n_obj + n_var + 1 + i) = 1;  %If there is only one point in current front
            elseif i>n_var
                % deal with boundary points in objective space
                % In minimization problem, set the largest distance to the low boundary points and the smallest distance to the up boundary points
                y(index_of_objectives(1),n_obj + n_var + 1 + i) = 1;
                y(index_of_objectives(length(index_of_objectives)),n_obj + n_var + 1 + i)=0;
            else
                % deal with boundary points in decision space
                % twice the distance between the boundary points and its nearest neibohood 
                 y(index_of_objectives(length(index_of_objectives)),n_obj + n_var + 1 + i)...
                    = 2*(sorted_based_on_objective(length(index_of_objectives), i)-...
                sorted_based_on_objective(length(index_of_objectives) -1, i))/(f_max - f_min);
                 y(index_of_objectives(1),n_obj + n_var + 1 + i)=2*(sorted_based_on_objective(2, i)-...
                sorted_based_on_objective(1, i))/(f_max - f_min);
            end
             for j = 2 : length(index_of_objectives) - 1
                next_obj  = sorted_based_on_objective(j + 1, i);
                previous_obj  = sorted_based_on_objective(j - 1,i);
                if (f_max - f_min == 0)
                    y(index_of_objectives(j),n_obj + n_var + 1 + i) = 1;
                else
                    y(index_of_objectives(j),n_obj + n_var + 1 + i) = ...
                         (next_obj - previous_obj)/(f_max - f_min);
                end
             end
        end
    %% Calculate distance in decision space
        crowd_dist_var = [];
        crowd_dist_var(:,1) = zeros(length(F(front).f),1);
        for i = 1 : n_var
            crowd_dist_var(:,1) = crowd_dist_var(:,1) + y(:,n_obj + n_var + 1 + i);
        end
        crowd_dist_var=crowd_dist_var./n_var;
        avg_crowd_dist_var=mean(crowd_dist_var);
    %% Calculate distance in objective space
        crowd_dist_obj = [];
        crowd_dist_obj(:,1) = zeros(length(F(front).f),1);
        for i = 1 : n_obj
            crowd_dist_obj(:,1) = crowd_dist_obj(:,1) + y(:,n_obj + n_var + 1+n_var + i);
        end
        crowd_dist_obj=crowd_dist_obj./n_obj;
        avg_crowd_dist_obj=mean(crowd_dist_obj);
    %% Calculate special crowding distance
        special_crowd_dist=zeros(length(F(front).f),1);
        for i = 1 : length(F(front).f)
            if crowd_dist_obj(i)>avg_crowd_dist_obj||crowd_dist_var(i)>avg_crowd_dist_var
                special_crowd_dist(i)=max(crowd_dist_obj(i),crowd_dist_var(i)); % Eq. (6) in the paper
            else
                special_crowd_dist(i)=min(crowd_dist_obj(i),crowd_dist_var(i)); % Eq. (7) in the paper
            end
        end
        y(:,n_obj + n_var + 2) = special_crowd_dist;
        y(:,n_obj+n_var+3)=crowd_dist_var;
        y(:,n_obj+n_var+4)=crowd_dist_obj;
        [~,index_sorted_based_crowddist]=sort(special_crowd_dist,'descend');%sort the particles in the same front according to SCD
        y=y(index_sorted_based_crowddist,:);
        y = y(:,1 : n_obj + n_var+4 );
        z(previous_index:current_index,:) = y;
    end
    
f = z();
end

function [unitWeis,ind2unit,unit2ind,nbests2unit,unit2nbests]=SOMOperator(pop,popSize,nbests,learnSet,unitSize,disMat,unitWeis,initLearnRate,initNeiRad,gen,maxGens)
    %Modified by Guo Qianqian 20180312 
    % Input:
    % nbests-The particles will be selected as leaders
    % learnset-Traing set   
    % disMat-record the distance of neurons 
    % 
    % Output:
    % ind2unit-Record the nearest neuron of each particle in current
    % population
    % unit2ind-Record the index of each particle in current population assigned to
    % each neuron
    % nbests2unit-Record the nearest neuron of each particle in current
    % nbests
    % unit2nbests-Record the index of each particle in current nbests assigned to
    % each neuron
    

    %% Training process
    tmax=size(learnSet,1);
    for t=1:tmax
        
        % Update the learning rate and the neighborhood radius
        learnRate=initLearnRate*(1-((gen-1)*popSize+t)/(popSize*maxGens));
        neiRad=initNeiRad*(1-((gen-1)*popSize+t)/(popSize*maxGens));
        
        % Randomly select a input pattern
        currentPat=learnSet(t,:);
        
        % Calculate the Euclidean distance between the currentPattern and all
        % the neurons in the competitive layer
        [~,winUnit]=min(sqrt(sum((currentPat(ones(unitSize,1),:)-unitWeis).^2,2)));% Find the index of the neuron closest to the currentPattern
        
        % Adjust the weight vectors in the neighbourhood
        for i=1:unitSize
            dis=disMat(winUnit,i);
            if dis<=neiRad
                unitWeis(i,:)=unitWeis(i,:)+learnRate*exp(-dis)*(currentPat-unitWeis(i,:));
            end
        end
    end
    
    %% Pop Clustering process
    % Determine the winning unit for each individual
    ind2unit=zeros(popSize,1);
    weis=unitWeis;
    for i=1:popSize
        currentPat=pop(i,:);
        [~,winUnit]=min(sqrt(sum((currentPat(ones(unitSize,1),:)-weis).^2,2)));% Find the neuron nearest to the i-th input pattern
             weis(winUnit,:)=inf;% each neuron is limited to one particle
        ind2unit(i,1)=winUnit;% Record the nearest neuron
    end
    
    % Determine the index of the individuals related to each unit
    unit2ind=cell(unitSize,1);
    for i=1:popSize
        unit2ind(ind2unit(i),1)={[unit2ind{ind2unit(i),1};i]};
    end
     %% nbests Clustering process
    % Determine the winning unit for each individual
    nbestsSize=size(nbests,1);
    nbests2unit=zeros(nbestsSize,1);
    weis=unitWeis;
    for i=1:nbestsSize
        currentPat=nbests(i,:);
        [~,winUnit]=min(sqrt(sum((currentPat(ones(unitSize,1),:)-weis).^2,2)));% Find the neuron nearest to the i-th input pattern
%             weis(winUnit,:)=inf;
        nbests2unit(i,1)=winUnit;% Record the nearest neuron
    end
    
    % Determine the index of the nbests related to each unit
    unit2nbests=cell(unitSize,1);
    for i=1:nbestsSize
        unit2nbests(nbests2unit(i),1)={[unit2nbests{nbests2unit(i),1};i]};
    end
end
