# Supplementary material for: An improved differential evolution algorithm for multi-modal multi-objective optimization
Source: PeerJ Comput Sci. 2024 Mar 14;10:e1839. doi: 10.7717/peerj-cs.1839 (PMC11041989; doi:10.7717/peerj-cs.1839)
Supplement: Supplemental Information 1 [file peerj-cs-10-1839-s001.zip › code/NonDominatedSorting1.m]

function [pop F]=NonDominatedSorting1(pop)
npop=numel(pop);
chromosome=[];
V=0;
for i=1:npop
chromosome=[chromosome;pop(i).Cost];
end
[N,MM]=size(chromosome);
x=chromosome;
Y=x';
for i=1:MM%f1,f2
eval(['Y',num2str(i),'=','Y(i,:)',';']);
end
D=zeros(npop,npop);
 for i=1:MM
     m=Y(i,:);
     m;
     C=cnstCmpMat(m,N);
     D=D+C;
 end
D;
for i=1:npop%¸öÌåÊýÄ¿
    D(i,i)=0;
    for j=i+1:npop
        if D(i,j)==D(j,i)
             D(i,j)=0;
             D(j,i)=0;
        end
    end
end
D;
count=0;
front=1;
while count<npop
Q=[];
for i=1:npop
    M=max(D);
  if  M(i)>=0 && M(i)<MM
       Q=union(Q,i); 
      
       count=count+1; 
     
  end
end
for i=1:npop
       h=ismember(i,Q);
        if h==1
        D(i,:)=-1;
        D(:,i)=-1;
        a=front; 
          pop(i).Rank=a;
    
        end
end
  D;
Var_Value =Q;
   for j = front
   Name = ['F',num2str(j)];
    eval([Name,'=Var_Value']);
    front=front+1;
    G=[Var_Value];
   end
end
   front;
F=cell(1,front-1);
for i=1:front-1
Name = ['F',num2str(i)];
F{1,i}=eval(Name);
end
end
