# Supplementary material for: An improved differential evolution algorithm for multi-modal multi-objective optimization
Source: PeerJ Comput Sci. 2024 Mar 14;10:e1839. doi: 10.7717/peerj-cs.1839 (PMC11041989; doi:10.7717/peerj-cs.1839)
Supplement: Supplemental Information 1 [file peerj-cs-10-1839-s001.zip › code/Read me.txt]

This is an example to use CEC2020 MMO test problem suite.
Run "main.m " 


Please refer to the following references for details.

J. J. Liang, P. N. Suganthan, B. Y. Qu, D. W. Gong, and C. T. Yue, Problem Definitions and Evaluation Criteria for the CEC 2020 Special Session on Multimodal Multiobjective Optimization, Zhengzhou University 2020.
C. T. Yue, B. Y. Qu, K. J. Yu, J. J. Liang, and X. Li, A Novel Scalable Test Problem Suite for Multimodal Multiobjective Optimization, Swarm and Evolutionary Computation, vol. 48, no. 2019, pp. 62-71, 2019.
J. J. Liang, C. T. Yue, and B. Y. Qu, Multimodal multi-objective optimization: A preliminary study, IEEE Congress on Evolutionary Computation 2016, pp. 2454-2461, 2016.
C. T. Yue, B. Y. Qu, and J. J. Liang, A Multiobjective Particle Swarm Optimizer Using Ring Topology for Solving Multimodal Multiobjective Problems, IEEE Transactions on Evolutionary Computation, vol. 22, no. 5, pp. 805-817, 2018.

Any question, please contact zzuyuecaitong@163.com liangjing@zzu.edu.cn or epnsugan@ntu.edu.sg.
