# Supplementary material for: An improved differential evolution algorithm for multi-modal multi-objective optimization
Source: PeerJ Comput Sci. 2024 Mar 14;10:e1839. doi: 10.7717/peerj-cs.1839 (PMC11041989; doi:10.7717/peerj-cs.1839)
Supplement: Supplemental Information 1 [file peerj-cs-10-1839-s001.zip › code/untitled.m]

clc;clear;
pop=[1,8;2,7;3,4;4,4;6,3;8,2]
[N, ~]=size(pop);
K=N-1;
Z = min(pop,[],1);
Zmax = max(pop,[],1);
pop=(pop-repmat(Z,N,1))./repmat(Zmax-Z,N,1);
distance=pdist2(pop,pop);
[value,~]=sort(distance,2);
CrowdDis=K./sum(1./value(:,2:N),2)
