# Supplementary material for: An improved differential evolution algorithm for multi-modal multi-objective optimization
Source: PeerJ Comput Sci. 2024 Mar 14;10:e1839. doi: 10.7717/peerj-cs.1839 (PMC11041989; doi:10.7717/peerj-cs.1839)
Supplement: Supplemental Information 1 [file peerj-cs-10-1839-s001.zip › code/wilconranksum.m]

clc;clear;
A=[0.114810651	0.101165727	0.104409881	0.107462013	0.105457119	0.09841316	0.109693556	0.104512643	0.100930153	0.101780679	0.104164898	0.09841316	0.114810651	0.1051 	0.1045 	0.0050 
0.109696893	0.096799479	0.098824225	0.099002733	0.104604961	0.105341099	0.10667157	0.099873107	0.100907838	0.106308718	0.099635753	0.096799479	0.109696893	0.1026 	0.1018 	0.0043 
0.095977007	0.095471433	0.093855414	0.096956327	0.103869609	0.104901736	0.103808505	0.100754616	0.099115204	0.101898088	0.099836833	0.093855414	0.104901736	0.0996 	0.0997 	0.0038 
0.106279985	0.10310273	0.101828358	0.10690649	0.102268031	0.107698889	0.100673541	0.108533536	0.111781421	0.103990051	0.110235743	0.100673541	0.111781421	0.1058 	0.1061 	0.0037 
0.194680173	0.172314549	0.164053847	0.185025251	0.179252753	0.178412899	0.177001228	0.172891906	0.171992916	0.182361308	0.161354165	0.161354165	0.194680173	0.1766 	0.1768 	0.0102 
0.13476811	0.134540198	0.158131653	0.169014621	0.148075725	0.164040227	0.147243242	0.134930844	0.150427816	0.148218623	0.146895561	0.134540198	0.169014621	0.1492 	0.1481 	0.0118 
0.155707473	0.167254276	0.144209546	0.156976806	0.171499377	0.153483304	0.161623182	0.161657988	0.154958332	0.162507344	0.137237435	0.137237435	0.171499377	0.1566 	0.1568 	0.0106 
0.224087419	0.261897399	0.244157475	0.300003069	0.24987882	0.296197799	0.328339063	0.26933027	0.265079191	0.254322652	0.325184718	0.224087419	0.328339063	0.2747 	0.2672 	0.0347 

];
a=A(1,1:11);
for i=2:8
b=A(i,1:11);
[p,q]=ranksum(a,b);
if q==0
disp('无差异≈≈≈≈≈≈')
else
[p,q]=ranksum(a, b, 'alpha', 0.05, 'tail', 'left');
if q==0
    disp('左边大-------')
else
    disp('右边大+++++++')
end
end
end
M=A(:,14);D=A(:,16);
M=M';
D=D';
[M;D]
